# Supplementary material for: Disrupting Mitochondrial–Nuclear Coevolution Affects OXPHOS Complex I Integrity and Impacts Human Health
Source: Genome Biol Evol. 2014 Sep 22;6(10):2665–80. doi: 10.1093/gbe/evu208 (PMC4224335; doi:10.1093/gbe/evu208)
Supplement: Supplementary Data [file supp_evu208_Gershoni_2014_Table_S1.xlsx]

## Sheet: A
Index	local ID	Haplogroup	Group	Genotype rs8875	HapGen	Diabetes(case=1,control=0)	HV_CC	HV_CG	HV_GG	UK_CC	UK_CG	UK_GG	IW_CC	IW_CG	IW_GG	JT_CC	JT_CG	JT_GG	AGE	GENDER(M=1,F=0)	Source
1	1535	K	UK	CC	UK_CC	1	0	0	0	1	0	0	0	0	0	0	0	0	40	0	(Feder et al. 2008; Feder et al. 2009)
2	2898	N1	IW	CG	IW_CG	1	0	0	0	0	0	0	0	1	0	0	0	0	40	1	(Feder et al. 2008; Feder et al. 2009)
3	2021A	K	UK	CG	UK_CG	0	0	0	0	0	1	0	0	0	0	0	0	0	40.4918	0	Feder et al. 2007
4	2007A	H	HV	CC	HV_CC	0	1	0	0	0	0	0	0	0	0	0	0	0	40.9698	0	Feder et al. 2007
5	2027A	U	UK	GG	UK_GG	0	0	0	0	0	0	1	0	0	0	0	0	0	41.9533	0	Feder et al. 2007
6	2472	H	HV	CC	HV_CC	1	1	0	0	0	0	0	0	0	0	0	0	0	42	1	(Feder et al. 2008; Feder et al. 2009)
7	4060	H	HV	CC	HV_CC	1	1	0	0	0	0	0	0	0	0	0	0	0	42	1	(Feder et al. 2008; Feder et al. 2009)
8	1714	H	HV	CG	HV_CG	1	0	1	0	0	0	0	0	0	0	0	0	0	42	1	(Feder et al. 2008; Feder et al. 2009)
9	2493	K	UK	CG	UK_CG	1	0	0	0	0	1	0	0	0	0	0	0	0	42	0	(Feder et al. 2008; Feder et al. 2009)
10	2480	HV	HV	CC	HV_CC	1	1	0	0	0	0	0	0	0	0	0	0	0	43	1	(Feder et al. 2008; Feder et al. 2009)
11	2002B	H	HV	CC	HV_CC	0	1	0	0	0	0	0	0	0	0	0	0	0	43.0247	1	Feder et al. 2007
12	2009B	T	JT	CC	JT_CC	0	0	0	0	0	0	0	0	0	0	1	0	0	43.5714	1	Feder et al. 2007
13	2581	H	HV	CC	HV_CC	1	1	0	0	0	0	0	0	0	0	0	0	0	44	1	(Feder et al. 2008; Feder et al. 2009)
14	3273	V2	HV	CC	HV_CC	0	1	0	0	0	0	0	0	0	0	0	0	0	44	0	Albert Einstein College of Medicine
15	2009A	K	UK	CC	UK_CC	0	0	0	0	1	0	0	0	0	0	0	0	0	44.511	0	Feder et al. 2007
16	2008B	HV	HV	CC	HV_CC	0	1	0	0	0	0	0	0	0	0	0	0	0	44.8324	1	Feder et al. 2007
17	3512	IWX	IW	CC	IW_CC	1	0	0	0	0	0	0	1	0	0	0	0	0	45	1	(Feder et al. 2008; Feder et al. 2009)
18	1411	T	JT	CC	JT_CC	1	0	0	0	0	0	0	0	0	0	1	0	0	45	0	(Feder et al. 2008; Feder et al. 2009)
19	1012	K	UK	CC	UK_CC	1	0	0	0	1	0	0	0	0	0	0	0	0	45	0	(Feder et al. 2008; Feder et al. 2009)
20	2566	K	UK	CC	UK_CC	1	0	0	0	1	0	0	0	0	0	0	0	0	45	0	(Feder et al. 2008; Feder et al. 2009)
21	3544	K	UK	CG	UK_CG	1	0	0	0	0	1	0	0	0	0	0	0	0	45	0	(Feder et al. 2008; Feder et al. 2009)
22	4079	K	UK	CC	UK_CC	1	0	0	0	1	0	0	0	0	0	0	0	0	45	0	(Feder et al. 2008; Feder et al. 2009)
23	2002A	H	HV	CC	HV_CC	0	1	0	0	0	0	0	0	0	0	0	0	0	45.1621	0	Feder et al. 2007
24	2014B	H	HV	CC	HV_CC	0	1	0	0	0	0	0	0	0	0	0	0	0	45.1978	1	Feder et al. 2007
25	2005B	HV	HV	CG	HV_CG	0	0	1	0	0	0	0	0	0	0	0	0	0	45.2527	1	Feder et al. 2007
26	2684	IWX	IW	CG	IW_CG	1	0	0	0	0	0	0	0	1	0	0	0	0	46	1	(Feder et al. 2008; Feder et al. 2009)
27	1866	K	UK	CC	UK_CC	1	0	0	0	1	0	0	0	0	0	0	0	0	46	0	(Feder et al. 2008; Feder et al. 2009)
28	3521	K	UK	CC	UK_CC	1	0	0	0	1	0	0	0	0	0	0	0	0	46	1	(Feder et al. 2008; Feder et al. 2009)
29	1602	H	HV	CC	HV_CC	1	1	0	0	0	0	0	0	0	0	0	0	0	46	0	(Feder et al. 2008; Feder et al. 2009)
30	2608	K	UK	CC	UK_CC	1	0	0	0	1	0	0	0	0	0	0	0	0	46	0	(Feder et al. 2008; Feder et al. 2009)
31	2671	J	JT	CG	JT_CG	1	0	0	0	0	0	0	0	0	0	0	1	0	46	1	(Feder et al. 2008; Feder et al. 2009)
32	4006	H	HV	CC	HV_CC	1	1	0	0	0	0	0	0	0	0	0	0	0	46	0	(Feder et al. 2008; Feder et al. 2009)
33	2031A	U	UK	CG	UK_CG	0	0	0	0	0	1	0	0	0	0	0	0	0	46.9725	0	Feder et al. 2007
34	2417	J	JT	CC	JT_CC	1	0	0	0	0	0	0	0	0	0	1	0	0	47	1	(Feder et al. 2008; Feder et al. 2009)
35	1882	K	UK	CG	UK_CG	1	0	0	0	0	1	0	0	0	0	0	0	0	47	1	(Feder et al. 2008; Feder et al. 2009)
36	2787	J	JT	CG	JT_CG	1	0	0	0	0	0	0	0	0	0	0	1	0	47	0	(Feder et al. 2008; Feder et al. 2009)
37	2010B	K	UK	CC	UK_CC	0	0	0	0	1	0	0	0	0	0	0	0	0	47.2445	1	Feder et al. 2007
38	2026B	N1	IW	CG	IW_CG	0	0	0	0	0	0	0	0	1	0	0	0	0	47.3242	1	Feder et al. 2007
39	2000B	IWX	IW	CC	IW_CC	0	0	0	0	0	0	0	1	0	0	0	0	0	47.4725	1	Feder et al. 2007
40	1878	H	HV	CC	HV_CC	1	1	0	0	0	0	0	0	0	0	0	0	0	48	0	(Feder et al. 2008; Feder et al. 2009)
41	2200	U	UK	CG	UK_CG	1	0	0	0	0	1	0	0	0	0	0	0	0	48	1	(Feder et al. 2008; Feder et al. 2009)
42	2013B	U	UK	CG	UK_CG	0	0	0	0	0	1	0	0	0	0	0	0	0	48.4341	1	Feder et al. 2007
43	2004A	H	HV	CG	HV_CG	0	0	1	0	0	0	0	0	0	0	0	0	0	48.8462	0	Feder et al. 2007
44	2028B	K	UK	CC	UK_CC	0	0	0	0	1	0	0	0	0	0	0	0	0	48.978	1	Feder et al. 2007
45	2596	H	HV	CG	HV_CG	1	0	1	0	0	0	0	0	0	0	0	0	0	49	0	(Feder et al. 2008; Feder et al. 2009)
46	1052	K	UK	GG	UK_GG	1	0	0	0	0	0	1	0	0	0	0	0	0	49	1	(Feder et al. 2008; Feder et al. 2009)
47	1344	H	HV	CC	HV_CC	1	1	0	0	0	0	0	0	0	0	0	0	0	49	0	(Feder et al. 2008; Feder et al. 2009)
48	4056	K	UK	CG	UK_CG	1	0	0	0	0	1	0	0	0	0	0	0	0	49	0	(Feder et al. 2008; Feder et al. 2009)
49	2013A	H	HV	CG	HV_CG	0	0	1	0	0	0	0	0	0	0	0	0	0	49.4808	0	Feder et al. 2007
50	2011B	N1	IW	GG	IW_GG	0	0	0	0	0	0	0	0	0	1	0	0	0	49.5192	1	Feder et al. 2007
51	2005A	H	HV	CG	HV_CG	0	0	1	0	0	0	0	0	0	0	0	0	0	49.6621	0	Feder et al. 2007
52	2008A	IWX	IW	CC	IW_CC	0	0	0	0	0	0	0	1	0	0	0	0	0	49.7335	0	Feder et al. 2007
53	3750	HV	HV	CG	HV_CG	1	0	1	0	0	0	0	0	0	0	0	0	0	50	0	(Feder et al. 2008; Feder et al. 2009)
54	1314	HV	HV	GG	HV_GG	1	0	0	1	0	0	0	0	0	0	0	0	0	50	1	(Feder et al. 2008; Feder et al. 2009)
55	2582	J	JT	CG	JT_CG	1	0	0	0	0	0	0	0	0	0	0	1	0	50	0	(Feder et al. 2008; Feder et al. 2009)
56	2643	T	JT	CG	JT_CG	1	0	0	0	0	0	0	0	0	0	0	1	0	50	0	(Feder et al. 2008; Feder et al. 2009)
57	2607	K	UK	CG	UK_CG	1	0	0	0	0	1	0	0	0	0	0	0	0	50	1	(Feder et al. 2008; Feder et al. 2009)
58	2895	K	UK	CG	UK_CG	1	0	0	0	0	1	0	0	0	0	0	0	0	50	0	(Feder et al. 2008; Feder et al. 2009)
59	1462	T	JT	CG	JT_CG	1	0	0	0	0	0	0	0	0	0	0	1	0	50	0	(Feder et al. 2008; Feder et al. 2009)
60	1556	H	HV	CG	HV_CG	1	0	1	0	0	0	0	0	0	0	0	0	0	50	0	(Feder et al. 2008; Feder et al. 2009)
61	2268	HV	HV	CC	HV_CC	1	1	0	0	0	0	0	0	0	0	0	0	0	50	0	(Feder et al. 2008; Feder et al. 2009)
62	2571	U	UK	CC	UK_CC	1	0	0	0	1	0	0	0	0	0	0	0	0	50	0	(Feder et al. 2008; Feder et al. 2009)
63	2849	N1	IW	CC	IW_CC	1	0	0	0	0	0	0	1	0	0	0	0	0	50	0	(Feder et al. 2008; Feder et al. 2009)
64	3383	HV	HV	CG	HV_CG	1	0	1	0	0	0	0	0	0	0	0	0	0	50	1	(Feder et al. 2008; Feder et al. 2009)
65	2020B	K	UK	CC	UK_CC	0	0	0	0	1	0	0	0	0	0	0	0	0	50.6593	1	Feder et al. 2007
66	2010A	H	HV	CC	HV_CC	0	1	0	0	0	0	0	0	0	0	0	0	0	50.8297	0	Feder et al. 2007
67	2028A	T	JT	CG	JT_CG	0	0	0	0	0	0	0	0	0	0	0	1	0	50.9863	0	Feder et al. 2007
68	1460	H	HV	GG	HV_GG	1	0	0	1	0	0	0	0	0	0	0	0	0	51	1	(Feder et al. 2008; Feder et al. 2009)
69	1047	N1	IW	CC	IW_CC	1	0	0	0	0	0	0	1	0	0	0	0	0	51	0	(Feder et al. 2008; Feder et al. 2009)
70	2597	IWX	IW	CC	IW_CC	1	0	0	0	0	0	0	1	0	0	0	0	0	51	0	(Feder et al. 2008; Feder et al. 2009)
71	2691	N1	IW	CG	IW_CG	1	0	0	0	0	0	0	0	1	0	0	0	0	51	0	(Feder et al. 2008; Feder et al. 2009)
72	1054	K	UK	CG	UK_CG	1	0	0	0	0	1	0	0	0	0	0	0	0	51	0	(Feder et al. 2008; Feder et al. 2009)
73	2732	K	UK	CG	UK_CG	1	0	0	0	0	1	0	0	0	0	0	0	0	51	0	(Feder et al. 2008; Feder et al. 2009)
74	2353	K	UK	GG	UK_GG	1	0	0	0	0	0	1	0	0	0	0	0	0	51	1	(Feder et al. 2008; Feder et al. 2009)
75	2670	U	UK	CC	UK_CC	1	0	0	0	1	0	0	0	0	0	0	0	0	51	0	(Feder et al. 2008; Feder et al. 2009)
76	2857	K	UK	CG	UK_CG	1	0	0	0	0	1	0	0	0	0	0	0	0	51	0	(Feder et al. 2008; Feder et al. 2009)
77	2020A	K	UK	CC	UK_CC	0	0	0	0	1	0	0	0	0	0	0	0	0	51.7253	0	Feder et al. 2007
78	2024B	HV	HV	GG	HV_GG	0	0	0	1	0	0	0	0	0	0	0	0	0	51.989	1	Feder et al. 2007
79	1688	H	HV	CC	HV_CC	1	1	0	0	0	0	0	0	0	0	0	0	0	52	1	(Feder et al. 2008; Feder et al. 2009)
80	3270	H	HV	CC	HV_CC	1	1	0	0	0	0	0	0	0	0	0	0	0	52	1	(Feder et al. 2008; Feder et al. 2009)
81	3349	H	HV	CC	HV_CC	1	1	0	0	0	0	0	0	0	0	0	0	0	52	0	(Feder et al. 2008; Feder et al. 2009)
82	2850	T	JT	CG	JT_CG	1	0	0	0	0	0	0	0	0	0	0	1	0	52	1	(Feder et al. 2008; Feder et al. 2009)
83	3380	T	JT	CG	JT_CG	1	0	0	0	0	0	0	0	0	0	0	1	0	52	1	(Feder et al. 2008; Feder et al. 2009)
84	4041	K	UK	CC	UK_CC	1	0	0	0	1	0	0	0	0	0	0	0	0	52	1	(Feder et al. 2008; Feder et al. 2009)
85	2271	K1a1b	UK	CG	UK_CG	0	0	0	0	0	1	0	0	0	0	0	0	0	52	1	Albert Einstein College of Medicine
86	1543	IWX	IW	CC	IW_CC	1	0	0	0	0	0	0	1	0	0	0	0	0	52	0	(Feder et al. 2008; Feder et al. 2009)
87	2658	K	UK	CG	UK_CG	1	0	0	0	0	1	0	0	0	0	0	0	0	52	0	(Feder et al. 2008; Feder et al. 2009)
88	2792	H	HV	CG	HV_CG	1	0	1	0	0	0	0	0	0	0	0	0	0	52	1	(Feder et al. 2008; Feder et al. 2009)
89	3491	K	UK	CC	UK_CC	1	0	0	0	1	0	0	0	0	0	0	0	0	52	0	(Feder et al. 2008; Feder et al. 2009)
90	3747	HV	HV	CC	HV_CC	1	1	0	0	0	0	0	0	0	0	0	0	0	52	0	(Feder et al. 2008; Feder et al. 2009)
91	2000A	N1	IW	CC	IW_CC	0	0	0	0	0	0	0	1	0	0	0	0	0	52.011	0	Feder et al. 2007
92	2703	HV	HV	CC	HV_CC	1	1	0	0	0	0	0	0	0	0	0	0	0	53	0	(Feder et al. 2008; Feder et al. 2009)
93	1729	H	HV	CG	HV_CG	1	0	1	0	0	0	0	0	0	0	0	0	0	53	1	(Feder et al. 2008; Feder et al. 2009)
94	2806	N1	IW	CC	IW_CC	1	0	0	0	0	0	0	1	0	0	0	0	0	53	0	(Feder et al. 2008; Feder et al. 2009)
95	3446	T	JT	GG	JT_GG	1	0	0	0	0	0	0	0	0	0	0	0	1	53	1	(Feder et al. 2008; Feder et al. 2009)
96	1597	U	UK	CC	UK_CC	1	0	0	0	1	0	0	0	0	0	0	0	0	53	0	(Feder et al. 2008; Feder et al. 2009)
97	1367	K	UK	CG	UK_CG	1	0	0	0	0	1	0	0	0	0	0	0	0	53	1	(Feder et al. 2008; Feder et al. 2009)
98	2672	U	UK	CG	UK_CG	1	0	0	0	0	1	0	0	0	0	0	0	0	53	1	(Feder et al. 2008; Feder et al. 2009)
99	2790	U	UK	GG	UK_GG	1	0	0	0	0	0	1	0	0	0	0	0	0	53	1	(Feder et al. 2008; Feder et al. 2009)
100	1366	K	UK	CG	UK_CG	1	0	0	0	0	1	0	0	0	0	0	0	0	53	0	(Feder et al. 2008; Feder et al. 2009)
101	1469	HV	HV	CG	HV_CG	1	0	1	0	0	0	0	0	0	0	0	0	0	53	1	(Feder et al. 2008; Feder et al. 2009)
102	2512	K	UK	CC	UK_CC	1	0	0	0	1	0	0	0	0	0	0	0	0	53	1	(Feder et al. 2008; Feder et al. 2009)
103	2871	K	UK	CG	UK_CG	1	0	0	0	0	1	0	0	0	0	0	0	0	53	0	(Feder et al. 2008; Feder et al. 2009)
104	3335	J	JT	CC	JT_CC	1	0	0	0	0	0	0	0	0	0	1	0	0	53	1	(Feder et al. 2008; Feder et al. 2009)
105	3492	H	HV	CG	HV_CG	1	0	1	0	0	0	0	0	0	0	0	0	0	53	1	(Feder et al. 2008; Feder et al. 2009)
106	3608	HV	HV	CG	HV_CG	1	0	1	0	0	0	0	0	0	0	0	0	0	53	0	(Feder et al. 2008; Feder et al. 2009)
107	3691	K	UK	CC	UK_CC	1	0	0	0	1	0	0	0	0	0	0	0	0	53	1	(Feder et al. 2008; Feder et al. 2009)
108	2026A	H	HV	CC	HV_CC	0	1	0	0	0	0	0	0	0	0	0	0	0	53.2115	0	Feder et al. 2007
109	2024A	U	UK	CC	UK_CC	0	0	0	0	1	0	0	0	0	0	0	0	0	53.9945	0	Feder et al. 2007
110	2742	HV	HV	CC	HV_CC	1	1	0	0	0	0	0	0	0	0	0	0	0	54	0	(Feder et al. 2008; Feder et al. 2009)
111	1537	H	HV	CG	HV_CG	1	0	1	0	0	0	0	0	0	0	0	0	0	54	1	(Feder et al. 2008; Feder et al. 2009)
112	1810	H	HV	CG	HV_CG	1	0	1	0	0	0	0	0	0	0	0	0	0	54	0	(Feder et al. 2008; Feder et al. 2009)
113	3004	H	HV	CG	HV_CG	1	0	1	0	0	0	0	0	0	0	0	0	0	54	0	(Feder et al. 2008; Feder et al. 2009)
114	3153	H	HV	CG	HV_CG	1	0	1	0	0	0	0	0	0	0	0	0	0	54	0	(Feder et al. 2008; Feder et al. 2009)
115	2301	J	JT	CG	JT_CG	1	0	0	0	0	0	0	0	0	0	0	1	0	54	0	(Feder et al. 2008; Feder et al. 2009)
116	1541	K	UK	CG	UK_CG	1	0	0	0	0	1	0	0	0	0	0	0	0	54	1	(Feder et al. 2008; Feder et al. 2009)
117	1808	K	UK	CG	UK_CG	1	0	0	0	0	1	0	0	0	0	0	0	0	54	0	(Feder et al. 2008; Feder et al. 2009)
118	1034	HV	HV	CG	HV_CG	1	0	1	0	0	0	0	0	0	0	0	0	0	54	0	(Feder et al. 2008; Feder et al. 2009)
119	1365	T	JT	CC	JT_CC	1	0	0	0	0	0	0	0	0	0	1	0	0	54	1	(Feder et al. 2008; Feder et al. 2009)
120	1405	H	HV	CG	HV_CG	1	0	1	0	0	0	0	0	0	0	0	0	0	54	1	(Feder et al. 2008; Feder et al. 2009)
121	1501	H	HV	CG	HV_CG	1	0	1	0	0	0	0	0	0	0	0	0	0	54	0	(Feder et al. 2008; Feder et al. 2009)
122	2511	H	HV	CG	HV_CG	1	0	1	0	0	0	0	0	0	0	0	0	0	54	1	(Feder et al. 2008; Feder et al. 2009)
123	2799	U	UK	CG	UK_CG	1	0	0	0	0	1	0	0	0	0	0	0	0	54	1	(Feder et al. 2008; Feder et al. 2009)
124	2809	H	HV	CC	HV_CC	1	1	0	0	0	0	0	0	0	0	0	0	0	54	0	(Feder et al. 2008; Feder et al. 2009)
125	3365	K	UK	GG	UK_GG	1	0	0	0	0	0	1	0	0	0	0	0	0	54	1	(Feder et al. 2008; Feder et al. 2009)
126	3533	K	UK	CG	UK_CG	1	0	0	0	0	1	0	0	0	0	0	0	0	54	1	(Feder et al. 2008; Feder et al. 2009)
127	3541	K	UK	CC	UK_CC	1	0	0	0	1	0	0	0	0	0	0	0	0	54	1	(Feder et al. 2008; Feder et al. 2009)
128	4076	T	JT	CC	JT_CC	1	0	0	0	0	0	0	0	0	0	1	0	0	54	1	(Feder et al. 2008; Feder et al. 2009)
129	2001B	H	HV	CG	HV_CG	0	0	1	0	0	0	0	0	0	0	0	0	0	54.6181	1	Feder et al. 2007
130	2006B	H	HV	CC	HV_CC	0	1	0	0	0	0	0	0	0	0	0	0	0	54.6951	1	Feder et al. 2007
131	2022B	H	HV	CC	HV_CC	0	1	0	0	0	0	0	0	0	0	0	0	0	54.9533	1	Feder et al. 2007
132	2726	H	HV	CC	HV_CC	1	1	0	0	0	0	0	0	0	0	0	0	0	55	1	(Feder et al. 2008; Feder et al. 2009)
133	2193	H	HV	CG	HV_CG	1	0	1	0	0	0	0	0	0	0	0	0	0	55	1	(Feder et al. 2008; Feder et al. 2009)
134	2336	HV	HV	CG	HV_CG	1	0	1	0	0	0	0	0	0	0	0	0	0	55	0	(Feder et al. 2008; Feder et al. 2009)
135	3032	H	HV	CG	HV_CG	1	0	1	0	0	0	0	0	0	0	0	0	0	55	1	(Feder et al. 2008; Feder et al. 2009)
136	2616	IWX	IW	CG	IW_CG	1	0	0	0	0	0	0	0	1	0	0	0	0	55	1	(Feder et al. 2008; Feder et al. 2009)
137	1423	K	UK	CC	UK_CC	1	0	0	0	1	0	0	0	0	0	0	0	0	55	1	(Feder et al. 2008; Feder et al. 2009)
138	2594	U	UK	CC	UK_CC	1	0	0	0	1	0	0	0	0	0	0	0	0	55	0	(Feder et al. 2008; Feder et al. 2009)
139	1201	U	UK	CG	UK_CG	1	0	0	0	0	1	0	0	0	0	0	0	0	55	0	(Feder et al. 2008; Feder et al. 2009)
140	1648	K	UK	CG	UK_CG	1	0	0	0	0	1	0	0	0	0	0	0	0	55	0	(Feder et al. 2008; Feder et al. 2009)
141	3375	K	UK	CG	UK_CG	1	0	0	0	0	1	0	0	0	0	0	0	0	55	0	(Feder et al. 2008; Feder et al. 2009)
142	1066	K	UK	CG	UK_CG	1	0	0	0	0	1	0	0	0	0	0	0	0	55	1	(Feder et al. 2008; Feder et al. 2009)
143	1451	IWX	IW	CG	IW_CG	1	0	0	0	0	0	0	0	1	0	0	0	0	55	0	(Feder et al. 2008; Feder et al. 2009)
144	1624	U	UK	CC	UK_CC	1	0	0	0	1	0	0	0	0	0	0	0	0	55	1	(Feder et al. 2008; Feder et al. 2009)
145	1642	H	HV	CG	HV_CG	1	0	1	0	0	0	0	0	0	0	0	0	0	55	0	(Feder et al. 2008; Feder et al. 2009)
146	1735	K	UK	CC	UK_CC	1	0	0	0	1	0	0	0	0	0	0	0	0	55	1	(Feder et al. 2008; Feder et al. 2009)
147	2644	H	HV	CG	HV_CG	1	0	1	0	0	0	0	0	0	0	0	0	0	55	0	(Feder et al. 2008; Feder et al. 2009)
148	2772	K	UK	CC	UK_CC	1	0	0	0	1	0	0	0	0	0	0	0	0	55	1	(Feder et al. 2008; Feder et al. 2009)
149	2776	T	JT	CG	JT_CG	1	0	0	0	0	0	0	0	0	0	0	1	0	55	1	(Feder et al. 2008; Feder et al. 2009)
150	2853	H	HV	CC	HV_CC	1	1	0	0	0	0	0	0	0	0	0	0	0	55	0	(Feder et al. 2008; Feder et al. 2009)
151	2854	K	UK	CC	UK_CC	1	0	0	0	1	0	0	0	0	0	0	0	0	55	0	(Feder et al. 2008; Feder et al. 2009)
152	2949	H	HV	CC	HV_CC	1	1	0	0	0	0	0	0	0	0	0	0	0	55	0	(Feder et al. 2008; Feder et al. 2009)
153	3419	U	UK	CG	UK_CG	1	0	0	0	0	1	0	0	0	0	0	0	0	55	1	(Feder et al. 2008; Feder et al. 2009)
154	1616	H	HV	CG	HV_CG	1	0	1	0	0	0	0	0	0	0	0	0	0	56	0	(Feder et al. 2008; Feder et al. 2009)
155	2915	HV	HV	CG	HV_CG	1	0	1	0	0	0	0	0	0	0	0	0	0	56	1	(Feder et al. 2008; Feder et al. 2009)
156	3343	N1	IW	CC	IW_CC	1	0	0	0	0	0	0	1	0	0	0	0	0	56	1	(Feder et al. 2008; Feder et al. 2009)
157	2605	N1	IW	CG	IW_CG	1	0	0	0	0	0	0	0	1	0	0	0	0	56	1	(Feder et al. 2008; Feder et al. 2009)
158	2815	J	JT	CC	JT_CC	1	0	0	0	0	0	0	0	0	0	1	0	0	56	0	(Feder et al. 2008; Feder et al. 2009)
159	3517	J	JT	CC	JT_CC	1	0	0	0	0	0	0	0	0	0	1	0	0	56	0	(Feder et al. 2008; Feder et al. 2009)
160	1667	J	JT	CG	JT_CG	1	0	0	0	0	0	0	0	0	0	0	1	0	56	0	(Feder et al. 2008; Feder et al. 2009)
161	4111	T	JT	CG	JT_CG	0	0	0	0	0	0	0	0	0	0	0	1	0	56	0	Albert Einstein College of Medicine
162	2293	K	UK	CC	UK_CC	1	0	0	0	1	0	0	0	0	0	0	0	0	56	1	(Feder et al. 2008; Feder et al. 2009)
163	2822	K	UK	CC	UK_CC	1	0	0	0	1	0	0	0	0	0	0	0	0	56	1	(Feder et al. 2008; Feder et al. 2009)
164	3319	K	UK	CC	UK_CC	1	0	0	0	1	0	0	0	0	0	0	0	0	56	1	(Feder et al. 2008; Feder et al. 2009)
165	1742	K	UK	CG	UK_CG	1	0	0	0	0	1	0	0	0	0	0	0	0	56	1	(Feder et al. 2008; Feder et al. 2009)
166	1069	IWX	IW	CG	IW_CG	1	0	0	0	0	0	0	0	1	0	0	0	0	56	0	(Feder et al. 2008; Feder et al. 2009)
167	1656	K	UK	CG	UK_CG	1	0	0	0	0	1	0	0	0	0	0	0	0	56	1	(Feder et al. 2008; Feder et al. 2009)
168	1676	K	UK	CG	UK_CG	1	0	0	0	0	1	0	0	0	0	0	0	0	56	0	(Feder et al. 2008; Feder et al. 2009)
169	1690	T	JT	CG	JT_CG	1	0	0	0	0	0	0	0	0	0	0	1	0	56	0	(Feder et al. 2008; Feder et al. 2009)
170	1698	H	HV	CG	HV_CG	1	0	1	0	0	0	0	0	0	0	0	0	0	56	0	(Feder et al. 2008; Feder et al. 2009)
171	1758	H	HV	CC	HV_CC	1	1	0	0	0	0	0	0	0	0	0	0	0	56	1	(Feder et al. 2008; Feder et al. 2009)
172	1802	U	UK	CG	UK_CG	1	0	0	0	0	1	0	0	0	0	0	0	0	56	0	(Feder et al. 2008; Feder et al. 2009)
173	1824	J	JT	CC	JT_CC	1	0	0	0	0	0	0	0	0	0	1	0	0	56	1	(Feder et al. 2008; Feder et al. 2009)
174	2338	U	UK	CC	UK_CC	1	0	0	0	1	0	0	0	0	0	0	0	0	56	0	(Feder et al. 2008; Feder et al. 2009)
175	2445	J	JT	CG	JT_CG	1	0	0	0	0	0	0	0	0	0	0	1	0	56	1	(Feder et al. 2008; Feder et al. 2009)
176	2598	H	HV	CG	HV_CG	1	0	1	0	0	0	0	0	0	0	0	0	0	56	0	(Feder et al. 2008; Feder et al. 2009)
177	2599	HV	HV	CG	HV_CG	1	0	1	0	0	0	0	0	0	0	0	0	0	56	0	(Feder et al. 2008; Feder et al. 2009)
178	2675	IWX	IW	CC	IW_CC	1	0	0	0	0	0	0	1	0	0	0	0	0	56	0	(Feder et al. 2008; Feder et al. 2009)
179	2679	K	UK	CG	UK_CG	1	0	0	0	0	1	0	0	0	0	0	0	0	56	1	(Feder et al. 2008; Feder et al. 2009)
180	2715	HV	HV	GG	HV_GG	1	0	0	1	0	0	0	0	0	0	0	0	0	56	0	(Feder et al. 2008; Feder et al. 2009)
181	3044	N1	IW	CC	IW_CC	1	0	0	0	0	0	0	1	0	0	0	0	0	56	0	(Feder et al. 2008; Feder et al. 2009)
182	3101	HV	HV	CG	HV_CG	1	0	1	0	0	0	0	0	0	0	0	0	0	56	1	(Feder et al. 2008; Feder et al. 2009)
183	3468	U	UK	CC	UK_CC	1	0	0	0	1	0	0	0	0	0	0	0	0	56	1	(Feder et al. 2008; Feder et al. 2009)
184	133	H	HV	CC	HV_CC	0	1	0	0	0	0	0	0	0	0	0	0	0	56.1978	1	Feder et al. 2007
185	2019B	N1	IW	CG	IW_CG	0	0	0	0	0	0	0	0	1	0	0	0	0	56.4148	1	Feder et al. 2007
186	1022	H	HV	CC	HV_CC	1	1	0	0	0	0	0	0	0	0	0	0	0	57	0	(Feder et al. 2008; Feder et al. 2009)
187	2207	H	HV	CC	HV_CC	1	1	0	0	0	0	0	0	0	0	0	0	0	57	1	(Feder et al. 2008; Feder et al. 2009)
188	2824	HV	HV	CC	HV_CC	1	1	0	0	0	0	0	0	0	0	0	0	0	57	0	(Feder et al. 2008; Feder et al. 2009)
189	7098	H	HV	CC	HV_CC	0	1	0	0	0	0	0	0	0	0	0	0	0	57	1	Albert Einstein College of Medicine
190	1015	HV	HV	CG	HV_CG	1	0	1	0	0	0	0	0	0	0	0	0	0	57	1	(Feder et al. 2008; Feder et al. 2009)
191	2786	H	HV	CG	HV_CG	1	0	1	0	0	0	0	0	0	0	0	0	0	57	0	(Feder et al. 2008; Feder et al. 2009)
192	3441	H	HV	CG	HV_CG	1	0	1	0	0	0	0	0	0	0	0	0	0	57	0	(Feder et al. 2008; Feder et al. 2009)
193	3363	H	HV	CG	HV_CG	0	0	1	0	0	0	0	0	0	0	0	0	0	57	1	Albert Einstein College of Medicine
194	3817	H	HV	GG	HV_GG	0	0	0	1	0	0	0	0	0	0	0	0	0	57	0	Albert Einstein College of Medicine
195	3726	N1	IW	CC	IW_CC	1	0	0	0	0	0	0	1	0	0	0	0	0	57	0	(Feder et al. 2008; Feder et al. 2009)
196	3050	J	JT	CC	JT_CC	1	0	0	0	0	0	0	0	0	0	1	0	0	57	0	(Feder et al. 2008; Feder et al. 2009)
197	2262	J	JT	CG	JT_CG	1	0	0	0	0	0	0	0	0	0	0	1	0	57	0	(Feder et al. 2008; Feder et al. 2009)
198	2303	T	JT	CG	JT_CG	1	0	0	0	0	0	0	0	0	0	0	1	0	57	0	(Feder et al. 2008; Feder et al. 2009)
199	2812	U	UK	CC	UK_CC	1	0	0	0	1	0	0	0	0	0	0	0	0	57	0	(Feder et al. 2008; Feder et al. 2009)
200	3359	K	UK	CC	UK_CC	1	0	0	0	1	0	0	0	0	0	0	0	0	57	0	(Feder et al. 2008; Feder et al. 2009)
201	6809	K1a1b	UK	CC	UK_CC	0	0	0	0	1	0	0	0	0	0	0	0	0	57	1	Albert Einstein College of Medicine
202	2574	K	UK	CG	UK_CG	1	0	0	0	0	1	0	0	0	0	0	0	0	57	1	(Feder et al. 2008; Feder et al. 2009)
203	1363	J	JT	CC	JT_CC	1	0	0	0	0	0	0	0	0	0	1	0	0	57	0	(Feder et al. 2008; Feder et al. 2009)
204	1538	K	UK	CC	UK_CC	1	0	0	0	1	0	0	0	0	0	0	0	0	57	0	(Feder et al. 2008; Feder et al. 2009)
205	1752	K	UK	CC	UK_CC	1	0	0	0	1	0	0	0	0	0	0	0	0	57	1	(Feder et al. 2008; Feder et al. 2009)
206	1825	K	UK	CG	UK_CG	1	0	0	0	0	1	0	0	0	0	0	0	0	57	1	(Feder et al. 2008; Feder et al. 2009)
207	1837	H	HV	CG	HV_CG	1	0	1	0	0	0	0	0	0	0	0	0	0	57	1	(Feder et al. 2008; Feder et al. 2009)
208	1867	J	JT	CG	JT_CG	1	0	0	0	0	0	0	0	0	0	0	1	0	57	0	(Feder et al. 2008; Feder et al. 2009)
209	2240	U	UK	CC	UK_CC	1	0	0	0	1	0	0	0	0	0	0	0	0	57	1	(Feder et al. 2008; Feder et al. 2009)
210	2827	J	JT	CG	JT_CG	1	0	0	0	0	0	0	0	0	0	0	1	0	57	0	(Feder et al. 2008; Feder et al. 2009)
211	3155	H	HV	CG	HV_CG	1	0	1	0	0	0	0	0	0	0	0	0	0	57	0	(Feder et al. 2008; Feder et al. 2009)
212	3160	U	UK	CC	UK_CC	1	0	0	0	1	0	0	0	0	0	0	0	0	57	0	(Feder et al. 2008; Feder et al. 2009)
213	3671	K	UK	CG	UK_CG	1	0	0	0	0	1	0	0	0	0	0	0	0	57	0	(Feder et al. 2008; Feder et al. 2009)
214	3724	J	JT	CC	JT_CC	1	0	0	0	0	0	0	0	0	0	1	0	0	57	0	(Feder et al. 2008; Feder et al. 2009)
215	4003	HV	HV	CC	HV_CC	1	1	0	0	0	0	0	0	0	0	0	0	0	57	0	(Feder et al. 2008; Feder et al. 2009)
216	4046	K	UK	GG	UK_GG	1	0	0	0	0	0	1	0	0	0	0	0	0	57	1	(Feder et al. 2008; Feder et al. 2009)
217	4080	J	JT	CG	JT_CG	1	0	0	0	0	0	0	0	0	0	0	1	0	57	0	(Feder et al. 2008; Feder et al. 2009)
218	71	H	HV	CC	HV_CC	0	1	0	0	0	0	0	0	0	0	0	0	0	57.1209	0	Feder et al. 2007
219	72	IWX	IW	CG	IW_CG	0	0	0	0	0	0	0	0	1	0	0	0	0	57.1209	1	Feder et al. 2007
220	2030B	N1	IW	CC	IW_CC	0	0	0	0	0	0	0	1	0	0	0	0	0	57.7912	1	Feder et al. 2007
221	1404	H	HV	CC	HV_CC	1	1	0	0	0	0	0	0	0	0	0	0	0	58	1	(Feder et al. 2008; Feder et al. 2009)
222	3566	HV	HV	CC	HV_CC	0	1	0	0	0	0	0	0	0	0	0	0	0	58	1	Albert Einstein College of Medicine
223	2244	H	HV	CG	HV_CG	1	0	1	0	0	0	0	0	0	0	0	0	0	58	1	(Feder et al. 2008; Feder et al. 2009)
224	2272	H	HV	CG	HV_CG	1	0	1	0	0	0	0	0	0	0	0	0	0	58	1	(Feder et al. 2008; Feder et al. 2009)
225	3417	H	HV	CG	HV_CG	0	0	1	0	0	0	0	0	0	0	0	0	0	58	0	Albert Einstein College of Medicine
226	6750	N1b	IW	CG	IW_CG	0	0	0	0	0	0	0	0	1	0	0	0	0	58	1	Albert Einstein College of Medicine
227	2892	T	JT	CC	JT_CC	1	0	0	0	0	0	0	0	0	0	1	0	0	58	1	(Feder et al. 2008; Feder et al. 2009)
228	3009	J	JT	CG	JT_CG	1	0	0	0	0	0	0	0	0	0	0	1	0	58	0	(Feder et al. 2008; Feder et al. 2009)
229	1312	U	UK	CC	UK_CC	1	0	0	0	1	0	0	0	0	0	0	0	0	58	0	(Feder et al. 2008; Feder et al. 2009)
230	1364	K	UK	CC	UK_CC	1	0	0	0	1	0	0	0	0	0	0	0	0	58	0	(Feder et al. 2008; Feder et al. 2009)
231	1653	K	UK	CG	UK_CG	1	0	0	0	0	1	0	0	0	0	0	0	0	58	1	(Feder et al. 2008; Feder et al. 2009)
232	3170	K	UK	CG	UK_CG	1	0	0	0	0	1	0	0	0	0	0	0	0	58	0	(Feder et al. 2008; Feder et al. 2009)
233	1907	K1a1b	UK	CG	UK_CG	0	0	0	0	0	1	0	0	0	0	0	0	0	58	0	Albert Einstein College of Medicine
234	1611	K	UK	GG	UK_GG	1	0	0	0	0	0	1	0	0	0	0	0	0	58	1	(Feder et al. 2008; Feder et al. 2009)
235	1804	H	HV	CC	HV_CC	1	1	0	0	0	0	0	0	0	0	0	0	0	58	1	(Feder et al. 2008; Feder et al. 2009)
236	2232	K	UK	CG	UK_CG	1	0	0	0	0	1	0	0	0	0	0	0	0	58	1	(Feder et al. 2008; Feder et al. 2009)
237	2618	J	JT	CC	JT_CC	1	0	0	0	0	0	0	0	0	0	1	0	0	58	1	(Feder et al. 2008; Feder et al. 2009)
238	2863	H	HV	CC	HV_CC	1	1	0	0	0	0	0	0	0	0	0	0	0	58	1	(Feder et al. 2008; Feder et al. 2009)
239	2936	HV	HV	CG	HV_CG	1	0	1	0	0	0	0	0	0	0	0	0	0	58	1	(Feder et al. 2008; Feder et al. 2009)
240	3042	H	HV	CC	HV_CC	1	1	0	0	0	0	0	0	0	0	0	0	0	58	1	(Feder et al. 2008; Feder et al. 2009)
241	3421	T	JT	GG	JT_GG	1	0	0	0	0	0	0	0	0	0	0	0	1	58	0	(Feder et al. 2008; Feder et al. 2009)
242	3828	IWX	IW	CC	IW_CC	1	0	0	0	0	0	0	1	0	0	0	0	0	58	1	(Feder et al. 2008; Feder et al. 2009)
243	3830	U	UK	CC	UK_CC	1	0	0	0	1	0	0	0	0	0	0	0	0	58	1	(Feder et al. 2008; Feder et al. 2009)
244	1	H	HV	CC	HV_CC	0	1	0	0	0	0	0	0	0	0	0	0	0	58	1	Feder et al. 2007
245	17	H	HV	CG	HV_CG	0	0	1	0	0	0	0	0	0	0	0	0	0	58.5302	0	Feder et al. 2007
246	2022A	HV	HV	CG	HV_CG	0	0	1	0	0	0	0	0	0	0	0	0	0	58.8407	0	Feder et al. 2007
247	2685	H	HV	CC	HV_CC	1	1	0	0	0	0	0	0	0	0	0	0	0	59	1	(Feder et al. 2008; Feder et al. 2009)
248	3363	HV	HV	CC	HV_CC	1	1	0	0	0	0	0	0	0	0	0	0	0	59	0	(Feder et al. 2008; Feder et al. 2009)
249	6836	H	HV	CC	HV_CC	0	1	0	0	0	0	0	0	0	0	0	0	0	59	1	Albert Einstein College of Medicine
250	1693	H	HV	CG	HV_CG	1	0	1	0	0	0	0	0	0	0	0	0	0	59	1	(Feder et al. 2008; Feder et al. 2009)
251	2634	H	HV	CG	HV_CG	1	0	1	0	0	0	0	0	0	0	0	0	0	59	0	(Feder et al. 2008; Feder et al. 2009)
252	3805	HV	HV	CG	HV_CG	1	0	1	0	0	0	0	0	0	0	0	0	0	59	1	(Feder et al. 2008; Feder et al. 2009)
253	7109	H	HV	CG	HV_CG	0	0	1	0	0	0	0	0	0	0	0	0	0	59	0	Albert Einstein College of Medicine
254	1214	IWX	IW	CC	IW_CC	1	0	0	0	0	0	0	1	0	0	0	0	0	59	0	(Feder et al. 2008; Feder et al. 2009)
255	3821	N1	IW	CC	IW_CC	1	0	0	0	0	0	0	1	0	0	0	0	0	59	0	(Feder et al. 2008; Feder et al. 2009)
256	3527	N1e'I	IW	CC	IW_CC	0	0	0	0	0	0	0	1	0	0	0	0	0	59	0	Albert Einstein College of Medicine
257	2218	N1	IW	CG	IW_CG	1	0	0	0	0	0	0	0	1	0	0	0	0	59	0	(Feder et al. 2008; Feder et al. 2009)
258	1520	T	JT	CG	JT_CG	1	0	0	0	0	0	0	0	0	0	0	1	0	59	1	(Feder et al. 2008; Feder et al. 2009)
259	1557	K	UK	CC	UK_CC	1	0	0	0	1	0	0	0	0	0	0	0	0	59	1	(Feder et al. 2008; Feder et al. 2009)
260	2251	K	UK	CC	UK_CC	1	0	0	0	1	0	0	0	0	0	0	0	0	59	1	(Feder et al. 2008; Feder et al. 2009)
261	2611	K	UK	CC	UK_CC	1	0	0	0	1	0	0	0	0	0	0	0	0	59	0	(Feder et al. 2008; Feder et al. 2009)
262	1673	K	UK	CG	UK_CG	1	0	0	0	0	1	0	0	0	0	0	0	0	59	0	(Feder et al. 2008; Feder et al. 2009)
263	2203	U	UK	CG	UK_CG	1	0	0	0	0	1	0	0	0	0	0	0	0	59	1	(Feder et al. 2008; Feder et al. 2009)
264	4435	K1a1b	UK	GG	UK_GG	0	0	0	0	0	0	1	0	0	0	0	0	0	59	1	Albert Einstein College of Medicine
265	6606	K1a1b	UK	GG	UK_GG	0	0	0	0	0	0	1	0	0	0	0	0	0	59	0	Albert Einstein College of Medicine
266	1352	K	UK	CC	UK_CC	1	0	0	0	1	0	0	0	0	0	0	0	0	59	1	(Feder et al. 2008; Feder et al. 2009)
267	1548	K	UK	CG	UK_CG	1	0	0	0	0	1	0	0	0	0	0	0	0	59	0	(Feder et al. 2008; Feder et al. 2009)
268	1621	H	HV	CC	HV_CC	1	1	0	0	0	0	0	0	0	0	0	0	0	59	0	(Feder et al. 2008; Feder et al. 2009)
269	1650	K	UK	CC	UK_CC	1	0	0	0	1	0	0	0	0	0	0	0	0	59	1	(Feder et al. 2008; Feder et al. 2009)
270	2609	IWX	IW	GG	IW_GG	1	0	0	0	0	0	0	0	0	1	0	0	0	59	0	(Feder et al. 2008; Feder et al. 2009)
271	2678	N1	IW	CC	IW_CC	1	0	0	0	0	0	0	1	0	0	0	0	0	59	1	(Feder et al. 2008; Feder et al. 2009)
272	2696	J	JT	CC	JT_CC	1	0	0	0	0	0	0	0	0	0	1	0	0	59	0	(Feder et al. 2008; Feder et al. 2009)
273	2897	K	UK	GG	UK_GG	1	0	0	0	0	0	1	0	0	0	0	0	0	59	1	(Feder et al. 2008; Feder et al. 2009)
274	3456	HV	HV	CG	HV_CG	1	0	1	0	0	0	0	0	0	0	0	0	0	59	0	(Feder et al. 2008; Feder et al. 2009)
275	3482	K	UK	GG	UK_GG	1	0	0	0	0	0	1	0	0	0	0	0	0	59	1	(Feder et al. 2008; Feder et al. 2009)
276	3681	H	HV	CC	HV_CC	1	1	0	0	0	0	0	0	0	0	0	0	0	59	0	(Feder et al. 2008; Feder et al. 2009)
277	31	K	UK	CC	UK_CC	0	0	0	0	1	0	0	0	0	0	0	0	0	59.0824	0	Feder et al. 2007
278	123	N1	IW	CG	IW_CG	0	0	0	0	0	0	0	0	1	0	0	0	0	59.1951	1	Feder et al. 2007
279	125	K	UK	CG	UK_CG	0	0	0	0	0	1	0	0	0	0	0	0	0	59.2088	1	Feder et al. 2007
280	132	K	UK	CC	UK_CC	0	0	0	0	1	0	0	0	0	0	0	0	0	59.261	1	Feder et al. 2007
281	16	IWX	IW	CG	IW_CG	0	0	0	0	0	0	0	0	1	0	0	0	0	59.728	1	Feder et al. 2007
282	3408	HV	HV	CC	HV_CC	0	1	0	0	0	0	0	0	0	0	0	0	0	60	0	Albert Einstein College of Medicine
283	6099	H1e	HV	CC	HV_CC	0	1	0	0	0	0	0	0	0	0	0	0	0	60	1	Albert Einstein College of Medicine
284	6996	H	HV	CC	HV_CC	0	1	0	0	0	0	0	0	0	0	0	0	0	60	0	Albert Einstein College of Medicine
285	1842	H	HV	CG	HV_CG	1	0	1	0	0	0	0	0	0	0	0	0	0	60	0	(Feder et al. 2008; Feder et al. 2009)
286	2655	H	HV	CG	HV_CG	1	0	1	0	0	0	0	0	0	0	0	0	0	60	0	(Feder et al. 2008; Feder et al. 2009)
287	3477	H	HV	CG	HV_CG	1	0	1	0	0	0	0	0	0	0	0	0	0	60	0	(Feder et al. 2008; Feder et al. 2009)
288	5317	H	HV	CG	HV_CG	0	0	1	0	0	0	0	0	0	0	0	0	0	60	0	Albert Einstein College of Medicine
289	4284	HV1a'b'c	HV	GG	HV_GG	0	0	0	1	0	0	0	0	0	0	0	0	0	60	0	Albert Einstein College of Medicine
290	2177	X2b'd	IW	CG	IW_CG	0	0	0	0	0	0	0	0	1	0	0	0	0	60	0	Albert Einstein College of Medicine
291	3208	N1b	IW	CG	IW_CG	0	0	0	0	0	0	0	0	1	0	0	0	0	60	1	Albert Einstein College of Medicine
292	4405	N9a3	IW	CG	IW_CG	0	0	0	0	0	0	0	0	1	0	0	0	0	60	0	Albert Einstein College of Medicine
293	1728	J	JT	CC	JT_CC	1	0	0	0	0	0	0	0	0	0	1	0	0	60	1	(Feder et al. 2008; Feder et al. 2009)
294	1710	K	UK	CC	UK_CC	1	0	0	0	1	0	0	0	0	0	0	0	0	60	1	(Feder et al. 2008; Feder et al. 2009)
295	4058	K	UK	CC	UK_CC	1	0	0	0	1	0	0	0	0	0	0	0	0	60	0	(Feder et al. 2008; Feder et al. 2009)
296	5154	U3a1	UK	CC	UK_CC	0	0	0	0	1	0	0	0	0	0	0	0	0	60	0	Albert Einstein College of Medicine
297	7538	K	UK	CC	UK_CC	0	0	0	0	1	0	0	0	0	0	0	0	0	60	0	Albert Einstein College of Medicine
298	1028	K	UK	CG	UK_CG	1	0	0	0	0	1	0	0	0	0	0	0	0	60	0	(Feder et al. 2008; Feder et al. 2009)
299	2279	K	UK	CG	UK_CG	1	0	0	0	0	1	0	0	0	0	0	0	0	60	0	(Feder et al. 2008; Feder et al. 2009)
300	3119	K1a1b	UK	CG	UK_CG	0	0	0	0	0	1	0	0	0	0	0	0	0	60	0	Albert Einstein College of Medicine
301	1830	U	UK	GG	UK_GG	1	0	0	0	0	0	1	0	0	0	0	0	0	60	0	(Feder et al. 2008; Feder et al. 2009)
302	1408	H	HV	GG	HV_GG	1	0	0	1	0	0	0	0	0	0	0	0	0	60	1	(Feder et al. 2008; Feder et al. 2009)
303	1539	H	HV	CG	HV_CG	1	0	1	0	0	0	0	0	0	0	0	0	0	60	0	(Feder et al. 2008; Feder et al. 2009)
304	1812	K	UK	CG	UK_CG	1	0	0	0	0	1	0	0	0	0	0	0	0	60	0	(Feder et al. 2008; Feder et al. 2009)
305	2234	T	JT	CC	JT_CC	1	0	0	0	0	0	0	0	0	0	1	0	0	60	1	(Feder et al. 2008; Feder et al. 2009)
306	2476	H	HV	CC	HV_CC	1	1	0	0	0	0	0	0	0	0	0	0	0	60	1	(Feder et al. 2008; Feder et al. 2009)
307	2722	U	UK	CC	UK_CC	1	0	0	0	1	0	0	0	0	0	0	0	0	60	0	(Feder et al. 2008; Feder et al. 2009)
308	2951	K	UK	CC	UK_CC	1	0	0	0	1	0	0	0	0	0	0	0	0	60	0	(Feder et al. 2008; Feder et al. 2009)
309	3108	H	HV	CC	HV_CC	1	1	0	0	0	0	0	0	0	0	0	0	0	60	0	(Feder et al. 2008; Feder et al. 2009)
310	3739	K	UK	CC	UK_CC	1	0	0	0	1	0	0	0	0	0	0	0	0	60	1	(Feder et al. 2008; Feder et al. 2009)
311	2036B	H	HV	CG	HV_CG	0	0	1	0	0	0	0	0	0	0	0	0	0	60.0165	1	Feder et al. 2007
312	2032B	U	UK	CC	UK_CC	0	0	0	0	1	0	0	0	0	0	0	0	0	60.0275	1	Feder et al. 2007
313	1125	H	HV	CC	HV_CC	0	1	0	0	0	0	0	0	0	0	0	0	0	61	0	Albert Einstein College of Medicine
314	6787	H6a1a1	HV	CC	HV_CC	0	1	0	0	0	0	0	0	0	0	0	0	0	61	1	Albert Einstein College of Medicine
315	2694	H	HV	CG	HV_CG	1	0	1	0	0	0	0	0	0	0	0	0	0	61	1	(Feder et al. 2008; Feder et al. 2009)
316	4001	H	HV	CG	HV_CG	1	0	1	0	0	0	0	0	0	0	0	0	0	61	1	(Feder et al. 2008; Feder et al. 2009)
317	4353	N1e'I	IW	CC	IW_CC	0	0	0	0	0	0	0	1	0	0	0	0	0	61	1	Albert Einstein College of Medicine
318	3171	N1	IW	CG	IW_CG	1	0	0	0	0	0	0	0	1	0	0	0	0	61	0	(Feder et al. 2008; Feder et al. 2009)
319	4057	J	JT	CC	JT_CC	1	0	0	0	0	0	0	0	0	0	1	0	0	61	1	(Feder et al. 2008; Feder et al. 2009)
320	3408	K	UK	CG	UK_CG	1	0	0	0	0	1	0	0	0	0	0	0	0	61	1	(Feder et al. 2008; Feder et al. 2009)
321	7404	K1a1b	UK	CG	UK_CG	0	0	0	0	0	1	0	0	0	0	0	0	0	61	0	Albert Einstein College of Medicine
322	1302	N1	IW	CC	IW_CC	1	0	0	0	0	0	0	1	0	0	0	0	0	61	1	(Feder et al. 2008; Feder et al. 2009)
323	1334	H	HV	CC	HV_CC	1	1	0	0	0	0	0	0	0	0	0	0	0	61	1	(Feder et al. 2008; Feder et al. 2009)
324	1834	N1	IW	CC	IW_CC	1	0	0	0	0	0	0	1	0	0	0	0	0	61	1	(Feder et al. 2008; Feder et al. 2009)
325	2914	H	HV	CG	HV_CG	1	0	1	0	0	0	0	0	0	0	0	0	0	61	1	(Feder et al. 2008; Feder et al. 2009)
326	3162	HV	HV	GG	HV_GG	1	0	0	1	0	0	0	0	0	0	0	0	0	61	0	(Feder et al. 2008; Feder et al. 2009)
327	3522	T	JT	CG	JT_CG	1	0	0	0	0	0	0	0	0	0	0	1	0	61	1	(Feder et al. 2008; Feder et al. 2009)
328	2006A	H	HV	CC	HV_CC	0	1	0	0	0	0	0	0	0	0	0	0	0	61.1291	0	Feder et al. 2007
329	2001A	N1	IW	CC	IW_CC	0	0	0	0	0	0	0	1	0	0	0	0	0	61.1786	0	Feder et al. 2007
330	138	K	UK	CC	UK_CC	0	0	0	0	1	0	0	0	0	0	0	0	0	61.217	0	Feder et al. 2007
331	8	K	UK	CC	UK_CC	0	0	0	0	1	0	0	0	0	0	0	0	0	61.5412	1	Feder et al. 2007
332	1781	H	HV	CC	HV_CC	1	1	0	0	0	0	0	0	0	0	0	0	0	62	0	(Feder et al. 2008; Feder et al. 2009)
333	2570	H	HV	CC	HV_CC	1	1	0	0	0	0	0	0	0	0	0	0	0	62	0	(Feder et al. 2008; Feder et al. 2009)
334	4963	V2	HV	CC	HV_CC	0	1	0	0	0	0	0	0	0	0	0	0	0	62	0	Albert Einstein College of Medicine
335	1466	H	HV	CG	HV_CG	1	0	1	0	0	0	0	0	0	0	0	0	0	62	0	(Feder et al. 2008; Feder et al. 2009)
336	2589	K	UK	CC	UK_CC	1	0	0	0	1	0	0	0	0	0	0	0	0	62	1	(Feder et al. 2008; Feder et al. 2009)
337	2686	K	UK	CC	UK_CC	1	0	0	0	1	0	0	0	0	0	0	0	0	62	1	(Feder et al. 2008; Feder et al. 2009)
338	3586	K	UK	CC	UK_CC	0	0	0	0	1	0	0	0	0	0	0	0	0	62	1	Albert Einstein College of Medicine
339	7191	U	UK	CC	UK_CC	0	0	0	0	1	0	0	0	0	0	0	0	0	62	0	Albert Einstein College of Medicine
340	3264	K	UK	GG	UK_GG	1	0	0	0	0	0	1	0	0	0	0	0	0	62	1	(Feder et al. 2008; Feder et al. 2009)
341	1311	H	HV	CC	HV_CC	1	1	0	0	0	0	0	0	0	0	0	0	0	62	1	(Feder et al. 2008; Feder et al. 2009)
342	1425	K	UK	CC	UK_CC	1	0	0	0	1	0	0	0	0	0	0	0	0	62	0	(Feder et al. 2008; Feder et al. 2009)
343	1738	H	HV	CG	HV_CG	1	0	1	0	0	0	0	0	0	0	0	0	0	62	1	(Feder et al. 2008; Feder et al. 2009)
344	2227	U	UK	CC	UK_CC	1	0	0	0	1	0	0	0	0	0	0	0	0	62	0	(Feder et al. 2008; Feder et al. 2009)
345	2229	H	HV	CG	HV_CG	1	0	1	0	0	0	0	0	0	0	0	0	0	62	1	(Feder et al. 2008; Feder et al. 2009)
346	2281	J	JT	CC	JT_CC	1	0	0	0	0	0	0	0	0	0	1	0	0	62	0	(Feder et al. 2008; Feder et al. 2009)
347	2567	H	HV	CG	HV_CG	1	0	1	0	0	0	0	0	0	0	0	0	0	62	0	(Feder et al. 2008; Feder et al. 2009)
348	2603	K	UK	CC	UK_CC	1	0	0	0	1	0	0	0	0	0	0	0	0	62	1	(Feder et al. 2008; Feder et al. 2009)
349	2835	U	UK	CC	UK_CC	1	0	0	0	1	0	0	0	0	0	0	0	0	62	1	(Feder et al. 2008; Feder et al. 2009)
350	2866	HV	HV	CC	HV_CC	1	1	0	0	0	0	0	0	0	0	0	0	0	62	0	(Feder et al. 2008; Feder et al. 2009)
351	2869	U	UK	GG	UK_GG	1	0	0	0	0	0	1	0	0	0	0	0	0	62	0	(Feder et al. 2008; Feder et al. 2009)
352	3122	K	UK	CC	UK_CC	1	0	0	0	1	0	0	0	0	0	0	0	0	62	1	(Feder et al. 2008; Feder et al. 2009)
353	3448	J	JT	CC	JT_CC	1	0	0	0	0	0	0	0	0	0	1	0	0	62	1	(Feder et al. 2008; Feder et al. 2009)
354	2036A	K	UK	CG	UK_CG	0	0	0	0	0	1	0	0	0	0	0	0	0	62.022	0	Feder et al. 2007
355	87	K	UK	CC	UK_CC	0	0	0	0	1	0	0	0	0	0	0	0	0	62.1566	1	Feder et al. 2007
356	93	H	HV	GG	HV_GG	0	0	0	1	0	0	0	0	0	0	0	0	0	62.1593	0	Feder et al. 2007
357	115	HV	HV	CC	HV_CC	0	1	0	0	0	0	0	0	0	0	0	0	0	62.1951	0	Feder et al. 2007
358	2015B	K	UK	CC	UK_CC	0	0	0	0	1	0	0	0	0	0	0	0	0	62.3407	1	Feder et al. 2007
359	2019A	K	UK	CG	UK_CG	0	0	0	0	0	1	0	0	0	0	0	0	0	62.9396	0	Feder et al. 2007
360	3158	H	HV	CC	HV_CC	1	1	0	0	0	0	0	0	0	0	0	0	0	63	0	(Feder et al. 2008; Feder et al. 2009)
361	2224	H	HV	CG	HV_CG	1	0	1	0	0	0	0	0	0	0	0	0	0	63	0	(Feder et al. 2008; Feder et al. 2009)
362	2444	H	HV	CG	HV_CG	1	0	1	0	0	0	0	0	0	0	0	0	0	63	0	(Feder et al. 2008; Feder et al. 2009)
363	4011	HV	HV	CG	HV_CG	1	0	1	0	0	0	0	0	0	0	0	0	0	63	0	(Feder et al. 2008; Feder et al. 2009)
364	2176	H1	HV	CG	HV_CG	0	0	1	0	0	0	0	0	0	0	0	0	0	63	1	Albert Einstein College of Medicine
365	6658	H6a1a1	HV	GG	HV_GG	0	0	0	1	0	0	0	0	0	0	0	0	0	63	0	Albert Einstein College of Medicine
366	2645	N1	IW	CC	IW_CC	1	0	0	0	0	0	0	1	0	0	0	0	0	63	0	(Feder et al. 2008; Feder et al. 2009)
367	2887	N1	IW	CC	IW_CC	1	0	0	0	0	0	0	1	0	0	0	0	0	63	1	(Feder et al. 2008; Feder et al. 2009)
368	5218	W	IW	CC	IW_CC	0	0	0	0	0	0	0	1	0	0	0	0	0	63	1	Albert Einstein College of Medicine
369	1455	IWX	IW	CG	IW_CG	1	0	0	0	0	0	0	0	1	0	0	0	0	63	0	(Feder et al. 2008; Feder et al. 2009)
370	3731	IWX	IW	CG	IW_CG	1	0	0	0	0	0	0	0	1	0	0	0	0	63	0	(Feder et al. 2008; Feder et al. 2009)
371	1467	J	JT	CC	JT_CC	1	0	0	0	0	0	0	0	0	0	1	0	0	63	1	(Feder et al. 2008; Feder et al. 2009)
372	3550	T	JT	CC	JT_CC	1	0	0	0	0	0	0	0	0	0	1	0	0	63	1	(Feder et al. 2008; Feder et al. 2009)
373	1402	J	JT	GG	JT_GG	1	0	0	0	0	0	0	0	0	0	0	0	1	63	0	(Feder et al. 2008; Feder et al. 2009)
374	2235	U	UK	CC	UK_CC	1	0	0	0	1	0	0	0	0	0	0	0	0	63	1	(Feder et al. 2008; Feder et al. 2009)
375	2876	K1a1b	UK	CC	UK_CC	0	0	0	0	1	0	0	0	0	0	0	0	0	63	1	Albert Einstein College of Medicine
376	1685	K	UK	CG	UK_CG	1	0	0	0	0	1	0	0	0	0	0	0	0	63	0	(Feder et al. 2008; Feder et al. 2009)
377	7274	K1a4b1	UK	GG	UK_GG	0	0	0	0	0	0	1	0	0	0	0	0	0	63	1	Albert Einstein College of Medicine
378	2313	K	UK	CC	UK_CC	1	0	0	0	1	0	0	0	0	0	0	0	0	63	1	(Feder et al. 2008; Feder et al. 2009)
379	2399	K	UK	CC	UK_CC	1	0	0	0	1	0	0	0	0	0	0	0	0	63	0	(Feder et al. 2008; Feder et al. 2009)
380	2514	T	JT	CG	JT_CG	1	0	0	0	0	0	0	0	0	0	0	1	0	63	0	(Feder et al. 2008; Feder et al. 2009)
381	2555	HV	HV	CG	HV_CG	1	0	1	0	0	0	0	0	0	0	0	0	0	63	0	(Feder et al. 2008; Feder et al. 2009)
382	2706	U	UK	GG	UK_GG	1	0	0	0	0	0	1	0	0	0	0	0	0	63	0	(Feder et al. 2008; Feder et al. 2009)
383	2737	H	HV	CG	HV_CG	1	0	1	0	0	0	0	0	0	0	0	0	0	63	0	(Feder et al. 2008; Feder et al. 2009)
384	2752	K	UK	GG	UK_GG	1	0	0	0	0	0	1	0	0	0	0	0	0	63	1	(Feder et al. 2008; Feder et al. 2009)
385	2840	K	UK	CG	UK_CG	1	0	0	0	0	1	0	0	0	0	0	0	0	63	0	(Feder et al. 2008; Feder et al. 2009)
386	3156	J	JT	GG	JT_GG	1	0	0	0	0	0	0	0	0	0	0	0	1	63	0	(Feder et al. 2008; Feder et al. 2009)
387	3318	K	UK	CC	UK_CC	1	0	0	0	1	0	0	0	0	0	0	0	0	63	0	(Feder et al. 2008; Feder et al. 2009)
388	3388	T	JT	GG	JT_GG	1	0	0	0	0	0	0	0	0	0	0	0	1	63	0	(Feder et al. 2008; Feder et al. 2009)
389	2012A	K	UK	CC	UK_CC	0	0	0	0	1	0	0	0	0	0	0	0	0	63.1951	0	Feder et al. 2007
390	2030A	K	UK	CC	UK_CC	0	0	0	0	1	0	0	0	0	0	0	0	0	63.3544	0	Feder et al. 2007
391	2012B	K	UK	CC	UK_CC	0	0	0	0	1	0	0	0	0	0	0	0	0	63.956	1	Feder et al. 2007
392	1638	H	HV	CG	HV_CG	1	0	1	0	0	0	0	0	0	0	0	0	0	64	0	(Feder et al. 2008; Feder et al. 2009)
393	1744	H	HV	CG	HV_CG	1	0	1	0	0	0	0	0	0	0	0	0	0	64	1	(Feder et al. 2008; Feder et al. 2009)
394	3537	HV	HV	CG	HV_CG	1	0	1	0	0	0	0	0	0	0	0	0	0	64	0	(Feder et al. 2008; Feder et al. 2009)
395	3679	H	HV	CG	HV_CG	1	0	1	0	0	0	0	0	0	0	0	0	0	64	1	(Feder et al. 2008; Feder et al. 2009)
396	1068	H1	HV	CG	HV_CG	0	0	1	0	0	0	0	0	0	0	0	0	0	64	0	Albert Einstein College of Medicine
397	3302	IWX	IW	CC	IW_CC	1	0	0	0	0	0	0	1	0	0	0	0	0	64	1	(Feder et al. 2008; Feder et al. 2009)
398	3707	N1b	IW	CC	IW_CC	0	0	0	0	0	0	0	1	0	0	0	0	0	64	0	Albert Einstein College of Medicine
399	2762	N1b	IW	CG	IW_CG	0	0	0	0	0	0	0	0	1	0	0	0	0	64	0	Albert Einstein College of Medicine
400	4488	N1b	IW	CG	IW_CG	0	0	0	0	0	0	0	0	1	0	0	0	0	64	1	Albert Einstein College of Medicine
401	1071	IWX	IW	GG	IW_GG	1	0	0	0	0	0	0	0	0	1	0	0	0	64	0	(Feder et al. 2008; Feder et al. 2009)
402	1552	J	JT	CC	JT_CC	1	0	0	0	0	0	0	0	0	0	1	0	0	64	1	(Feder et al. 2008; Feder et al. 2009)
403	2111	J1	JT	CC	JT_CC	0	0	0	0	0	0	0	0	0	0	1	0	0	64	0	Albert Einstein College of Medicine
404	2646	J1	JT	CC	JT_CC	0	0	0	0	0	0	0	0	0	0	1	0	0	64	0	Albert Einstein College of Medicine
405	2863	T2	JT	CC	JT_CC	0	0	0	0	0	0	0	0	0	0	1	0	0	64	0	Albert Einstein College of Medicine
406	4394	J1	JT	CC	JT_CC	0	0	0	0	0	0	0	0	0	0	1	0	0	64	1	Albert Einstein College of Medicine
407	7266	T2	JT	CC	JT_CC	0	0	0	0	0	0	0	0	0	0	1	0	0	64	0	Albert Einstein College of Medicine
408	1875	J	JT	CG	JT_CG	1	0	0	0	0	0	0	0	0	0	0	1	0	64	0	(Feder et al. 2008; Feder et al. 2009)
409	3459	K	UK	CC	UK_CC	1	0	0	0	1	0	0	0	0	0	0	0	0	64	0	(Feder et al. 2008; Feder et al. 2009)
410	7174	K1a1b	UK	CC	UK_CC	0	0	0	0	1	0	0	0	0	0	0	0	0	64	0	Albert Einstein College of Medicine
411	1628	U	UK	CG	UK_CG	1	0	0	0	0	1	0	0	0	0	0	0	0	64	1	(Feder et al. 2008; Feder et al. 2009)
412	5839	K	UK	CG	UK_CG	0	0	0	0	0	1	0	0	0	0	0	0	0	64	1	Albert Einstein College of Medicine
413	1816	K	UK	GG	UK_GG	1	0	0	0	0	0	1	0	0	0	0	0	0	64	0	(Feder et al. 2008; Feder et al. 2009)
414	2394	K	UK	GG	UK_GG	1	0	0	0	0	0	1	0	0	0	0	0	0	64	1	(Feder et al. 2008; Feder et al. 2009)
415	1304	U	UK	CC	UK_CC	1	0	0	0	1	0	0	0	0	0	0	0	0	64	0	(Feder et al. 2008; Feder et al. 2009)
416	1895	H	HV	CC	HV_CC	1	1	0	0	0	0	0	0	0	0	0	0	0	64	1	(Feder et al. 2008; Feder et al. 2009)
417	2535	H	HV	CC	HV_CC	1	1	0	0	0	0	0	0	0	0	0	0	0	64	1	(Feder et al. 2008; Feder et al. 2009)
418	2653	HV	HV	CG	HV_CG	1	0	1	0	0	0	0	0	0	0	0	0	0	64	0	(Feder et al. 2008; Feder et al. 2009)
419	2966	K	UK	CG	UK_CG	1	0	0	0	0	1	0	0	0	0	0	0	0	64	1	(Feder et al. 2008; Feder et al. 2009)
420	3403	J	JT	CC	JT_CC	1	0	0	0	0	0	0	0	0	0	1	0	0	64	1	(Feder et al. 2008; Feder et al. 2009)
421	143	IWX	IW	CG	IW_CG	0	0	0	0	0	0	0	0	1	0	0	0	0	64.2885	1	Feder et al. 2007
422	2025B	H	HV	CC	HV_CC	0	1	0	0	0	0	0	0	0	0	0	0	0	64.5522	1	Feder et al. 2007
423	15	HV	HV	CG	HV_CG	0	0	1	0	0	0	0	0	0	0	0	0	0	64.7473	0	Feder et al. 2007
424	2843	H	HV	CC	HV_CC	1	1	0	0	0	0	0	0	0	0	0	0	0	65	0	(Feder et al. 2008; Feder et al. 2009)
425	3684	H	HV	CC	HV_CC	1	1	0	0	0	0	0	0	0	0	0	0	0	65	1	(Feder et al. 2008; Feder et al. 2009)
426	2986	HV	HV	CG	HV_CG	1	0	1	0	0	0	0	0	0	0	0	0	0	65	1	(Feder et al. 2008; Feder et al. 2009)
427	887	HV	HV	CG	HV_CG	0	0	1	0	0	0	0	0	0	0	0	0	0	65	1	Albert Einstein College of Medicine
428	3097	H	HV	CG	HV_CG	0	0	1	0	0	0	0	0	0	0	0	0	0	65	1	Albert Einstein College of Medicine
429	4254	HV	HV	CG	HV_CG	0	0	1	0	0	0	0	0	0	0	0	0	0	65	1	Albert Einstein College of Medicine
430	3080	H	HV	GG	HV_GG	0	0	0	1	0	0	0	0	0	0	0	0	0	65	0	Albert Einstein College of Medicine
431	1750	W	IW	CC	IW_CC	0	0	0	0	0	0	0	1	0	0	0	0	0	65	0	Albert Einstein College of Medicine
432	3528	N1b	IW	CC	IW_CC	0	0	0	0	0	0	0	1	0	0	0	0	0	65	1	Albert Einstein College of Medicine
433	2494	N1b	IW	CG	IW_CG	0	0	0	0	0	0	0	0	1	0	0	0	0	65	1	Albert Einstein College of Medicine
434	2781	J	JT	CC	JT_CC	1	0	0	0	0	0	0	0	0	0	1	0	0	65	0	(Feder et al. 2008; Feder et al. 2009)
435	3356	J	JT	CC	JT_CC	1	0	0	0	0	0	0	0	0	0	1	0	0	65	0	(Feder et al. 2008; Feder et al. 2009)
436	4771	J1	JT	CC	JT_CC	0	0	0	0	0	0	0	0	0	0	1	0	0	65	0	Albert Einstein College of Medicine
437	3259	T	JT	CG	JT_CG	0	0	0	0	0	0	0	0	0	0	0	1	0	65	0	Albert Einstein College of Medicine
438	1866	T	JT	CG	JT_CG	0	0	0	0	0	0	0	0	0	0	0	1	0	65	0	Albert Einstein College of Medicine
439	2646	K	UK	CC	UK_CC	1	0	0	0	1	0	0	0	0	0	0	0	0	65	1	(Feder et al. 2008; Feder et al. 2009)
440	2845	K	UK	CC	UK_CC	1	0	0	0	1	0	0	0	0	0	0	0	0	65	1	(Feder et al. 2008; Feder et al. 2009)
441	4026	K	UK	CC	UK_CC	1	0	0	0	1	0	0	0	0	0	0	0	0	65	0	(Feder et al. 2008; Feder et al. 2009)
442	3815	K1a1b	UK	CC	UK_CC	0	0	0	0	1	0	0	0	0	0	0	0	0	65	0	Albert Einstein College of Medicine
443	2928	K	UK	CG	UK_CG	1	0	0	0	0	1	0	0	0	0	0	0	0	65	1	(Feder et al. 2008; Feder et al. 2009)
444	2121	K1a1	UK	CG	UK_CG	0	0	0	0	0	1	0	0	0	0	0	0	0	65	1	Albert Einstein College of Medicine
445	4269	K1a1b	UK	CG	UK_CG	0	0	0	0	0	1	0	0	0	0	0	0	0	65	1	Albert Einstein College of Medicine
446	5611	K1a1	UK	CG	UK_CG	0	0	0	0	0	1	0	0	0	0	0	0	0	65	1	Albert Einstein College of Medicine
447	4035	K	UK	GG	UK_GG	1	0	0	0	0	0	1	0	0	0	0	0	0	65	0	(Feder et al. 2008; Feder et al. 2009)
448	1401	H	HV	CC	HV_CC	1	1	0	0	0	0	0	0	0	0	0	0	0	65	0	(Feder et al. 2008; Feder et al. 2009)
449	1626	K	UK	CC	UK_CC	1	0	0	0	1	0	0	0	0	0	0	0	0	65	1	(Feder et al. 2008; Feder et al. 2009)
450	2253	H	HV	CC	HV_CC	1	1	0	0	0	0	0	0	0	0	0	0	0	65	0	(Feder et al. 2008; Feder et al. 2009)
451	2488	N1	IW	CC	IW_CC	1	0	0	0	0	0	0	1	0	0	0	0	0	65	1	(Feder et al. 2008; Feder et al. 2009)
452	2635	T	JT	CG	JT_CG	1	0	0	0	0	0	0	0	0	0	0	1	0	65	0	(Feder et al. 2008; Feder et al. 2009)
453	2829	K	UK	CC	UK_CC	1	0	0	0	1	0	0	0	0	0	0	0	0	65	1	(Feder et al. 2008; Feder et al. 2009)
454	3771	T	JT	CC	JT_CC	1	0	0	0	0	0	0	0	0	0	1	0	0	65	1	(Feder et al. 2008; Feder et al. 2009)
455	4038	K	UK	CG	UK_CG	1	0	0	0	0	1	0	0	0	0	0	0	0	65	1	(Feder et al. 2008; Feder et al. 2009)
456	94	HV	HV	CC	HV_CC	0	1	0	0	0	0	0	0	0	0	0	0	0	65.1703	0	Feder et al. 2007
457	2025A	HV	HV	CC	HV_CC	0	1	0	0	0	0	0	0	0	0	0	0	0	65.6374	0	Feder et al. 2007
458	2357	HV	HV	CC	HV_CC	1	1	0	0	0	0	0	0	0	0	0	0	0	66	1	(Feder et al. 2008; Feder et al. 2009)
459	3765	HV	HV	CC	HV_CC	1	1	0	0	0	0	0	0	0	0	0	0	0	66	0	(Feder et al. 2008; Feder et al. 2009)
460	2429	V2	HV	CC	HV_CC	0	1	0	0	0	0	0	0	0	0	0	0	0	66	0	Albert Einstein College of Medicine
461	4476	V2	HV	CC	HV_CC	0	1	0	0	0	0	0	0	0	0	0	0	0	66	0	Albert Einstein College of Medicine
462	4539	HV1a'b'c	HV	CC	HV_CC	0	1	0	0	0	0	0	0	0	0	0	0	0	66	0	Albert Einstein College of Medicine
463	7059	H	HV	CC	HV_CC	0	1	0	0	0	0	0	0	0	0	0	0	0	66	0	Albert Einstein College of Medicine
464	7130	H1e	HV	CC	HV_CC	0	1	0	0	0	0	0	0	0	0	0	0	0	66	1	Albert Einstein College of Medicine
465	2950	HV	HV	CG	HV_CG	1	0	1	0	0	0	0	0	0	0	0	0	0	66	0	(Feder et al. 2008; Feder et al. 2009)
466	3103	H	HV	CG	HV_CG	1	0	1	0	0	0	0	0	0	0	0	0	0	66	1	(Feder et al. 2008; Feder et al. 2009)
467	3467	HV	HV	CG	HV_CG	1	0	1	0	0	0	0	0	0	0	0	0	0	66	1	(Feder et al. 2008; Feder et al. 2009)
468	786	HV1a'b'c	HV	CG	HV_CG	0	0	1	0	0	0	0	0	0	0	0	0	0	66	0	Albert Einstein College of Medicine
469	2002	H	HV	CG	HV_CG	0	0	1	0	0	0	0	0	0	0	0	0	0	66	0	Albert Einstein College of Medicine
470	2614	H	HV	CG	HV_CG	0	0	1	0	0	0	0	0	0	0	0	0	0	66	0	Albert Einstein College of Medicine
471	3144	H1e	HV	CG	HV_CG	0	0	1	0	0	0	0	0	0	0	0	0	0	66	0	Albert Einstein College of Medicine
472	3860	H	HV	CG	HV_CG	0	0	1	0	0	0	0	0	0	0	0	0	0	66	1	Albert Einstein College of Medicine
473	4282	HV	HV	CG	HV_CG	0	0	1	0	0	0	0	0	0	0	0	0	0	66	1	Albert Einstein College of Medicine
474	3232	H	HV	GG	HV_GG	0	0	0	1	0	0	0	0	0	0	0	0	0	66	1	Albert Einstein College of Medicine
475	2340	IWX	IW	CC	IW_CC	1	0	0	0	0	0	0	1	0	0	0	0	0	66	0	(Feder et al. 2008; Feder et al. 2009)
476	2389	X2b'd	IW	CG	IW_CG	0	0	0	0	0	0	0	0	1	0	0	0	0	66	0	Albert Einstein College of Medicine
477	7193	N1b	IW	CG	IW_CG	0	0	0	0	0	0	0	0	1	0	0	0	0	66	1	Albert Einstein College of Medicine
478	1682	IWX	IW	GG	IW_GG	1	0	0	0	0	0	0	0	0	1	0	0	0	66	0	(Feder et al. 2008; Feder et al. 2009)
479	1732	T	JT	CC	JT_CC	1	0	0	0	0	0	0	0	0	0	1	0	0	66	0	(Feder et al. 2008; Feder et al. 2009)
480	2631	J	JT	CC	JT_CC	1	0	0	0	0	0	0	0	0	0	1	0	0	66	0	(Feder et al. 2008; Feder et al. 2009)
481	2649	J	JT	CC	JT_CC	1	0	0	0	0	0	0	0	0	0	1	0	0	66	0	(Feder et al. 2008; Feder et al. 2009)
482	1411	T2	JT	CG	JT_CG	0	0	0	0	0	0	0	0	0	0	0	1	0	66	0	Albert Einstein College of Medicine
483	3102	J1	JT	CG	JT_CG	0	0	0	0	0	0	0	0	0	0	0	1	0	66	0	Albert Einstein College of Medicine
484	2335	K	UK	CC	UK_CC	1	0	0	0	1	0	0	0	0	0	0	0	0	66	0	(Feder et al. 2008; Feder et al. 2009)
485	4009	K	UK	CC	UK_CC	1	0	0	0	1	0	0	0	0	0	0	0	0	66	1	(Feder et al. 2008; Feder et al. 2009)
486	1461	K1a4b1	UK	CC	UK_CC	0	0	0	0	1	0	0	0	0	0	0	0	0	66	0	Albert Einstein College of Medicine
487	1042	K	UK	CG	UK_CG	1	0	0	0	0	1	0	0	0	0	0	0	0	66	1	(Feder et al. 2008; Feder et al. 2009)
488	2231	K	UK	CG	UK_CG	1	0	0	0	0	1	0	0	0	0	0	0	0	66	0	(Feder et al. 2008; Feder et al. 2009)
489	2968	U	UK	CG	UK_CG	1	0	0	0	0	1	0	0	0	0	0	0	0	66	1	(Feder et al. 2008; Feder et al. 2009)
490	3543	K	UK	CG	UK_CG	1	0	0	0	0	1	0	0	0	0	0	0	0	66	1	(Feder et al. 2008; Feder et al. 2009)
491	2654	K1a1b	UK	CG	UK_CG	0	0	0	0	0	1	0	0	0	0	0	0	0	66	0	Albert Einstein College of Medicine
492	1030	H	HV	CG	HV_CG	1	0	1	0	0	0	0	0	0	0	0	0	0	66	1	(Feder et al. 2008; Feder et al. 2009)
493	1038	N1	IW	GG	IW_GG	1	0	0	0	0	0	0	0	0	1	0	0	0	66	1	(Feder et al. 2008; Feder et al. 2009)
494	1413	J	JT	CG	JT_CG	1	0	0	0	0	0	0	0	0	0	0	1	0	66	1	(Feder et al. 2008; Feder et al. 2009)
495	1507	N1	IW	CG	IW_CG	1	0	0	0	0	0	0	0	1	0	0	0	0	66	1	(Feder et al. 2008; Feder et al. 2009)
496	1669	N1	IW	CG	IW_CG	1	0	0	0	0	0	0	0	1	0	0	0	0	66	0	(Feder et al. 2008; Feder et al. 2009)
497	1680	H	HV	CG	HV_CG	1	0	1	0	0	0	0	0	0	0	0	0	0	66	0	(Feder et al. 2008; Feder et al. 2009)
498	1689	H	HV	CG	HV_CG	1	0	1	0	0	0	0	0	0	0	0	0	0	66	0	(Feder et al. 2008; Feder et al. 2009)
499	1818	T	JT	GG	JT_GG	1	0	0	0	0	0	0	0	0	0	0	0	1	66	1	(Feder et al. 2008; Feder et al. 2009)
500	2332	H	HV	CG	HV_CG	1	0	1	0	0	0	0	0	0	0	0	0	0	66	1	(Feder et al. 2008; Feder et al. 2009)
501	2526	N1	IW	CG	IW_CG	1	0	0	0	0	0	0	0	1	0	0	0	0	66	1	(Feder et al. 2008; Feder et al. 2009)
502	2585	K	UK	CC	UK_CC	1	0	0	0	1	0	0	0	0	0	0	0	0	66	1	(Feder et al. 2008; Feder et al. 2009)
503	2711	IWX	IW	CG	IW_CG	1	0	0	0	0	0	0	0	1	0	0	0	0	66	1	(Feder et al. 2008; Feder et al. 2009)
504	2724	J	JT	GG	JT_GG	1	0	0	0	0	0	0	0	0	0	0	0	1	66	1	(Feder et al. 2008; Feder et al. 2009)
505	2757	H	HV	CG	HV_CG	1	0	1	0	0	0	0	0	0	0	0	0	0	66	0	(Feder et al. 2008; Feder et al. 2009)
506	3347	H	HV	CC	HV_CC	1	1	0	0	0	0	0	0	0	0	0	0	0	66	1	(Feder et al. 2008; Feder et al. 2009)
507	3796	HV	HV	CG	HV_CG	1	0	1	0	0	0	0	0	0	0	0	0	0	66	0	(Feder et al. 2008; Feder et al. 2009)
508	4022	U	UK	CC	UK_CC	1	0	0	0	1	0	0	0	0	0	0	0	0	66	0	(Feder et al. 2008; Feder et al. 2009)
509	4078	H	HV	CG	HV_CG	1	0	1	0	0	0	0	0	0	0	0	0	0	66	1	(Feder et al. 2008; Feder et al. 2009)
510	52	IWX	IW	CG	IW_CG	0	0	0	0	0	0	0	0	1	0	0	0	0	66.1374	1	Feder et al. 2007
511	58	H	HV	CG	HV_CG	0	0	1	0	0	0	0	0	0	0	0	0	0	66.1429	1	Feder et al. 2007
512	102	HV	HV	CC	HV_CC	0	1	0	0	0	0	0	0	0	0	0	0	0	66.1813	1	Feder et al. 2007
513	114	K	UK	CG	UK_CG	0	0	0	0	0	1	0	0	0	0	0	0	0	66.2088	0	Feder et al. 2007
514	1884	H	HV	CC	HV_CC	1	1	0	0	0	0	0	0	0	0	0	0	0	67	0	(Feder et al. 2008; Feder et al. 2009)
515	595	H	HV	CC	HV_CC	0	1	0	0	0	0	0	0	0	0	0	0	0	67	1	Albert Einstein College of Medicine
516	1342	V2	HV	CC	HV_CC	0	1	0	0	0	0	0	0	0	0	0	0	0	67	1	Albert Einstein College of Medicine
517	6040	H3s	HV	CC	HV_CC	0	1	0	0	0	0	0	0	0	0	0	0	0	67	1	Albert Einstein College of Medicine
518	2258	H	HV	CG	HV_CG	1	0	1	0	0	0	0	0	0	0	0	0	0	67	1	(Feder et al. 2008; Feder et al. 2009)
519	3609	HV	HV	CG	HV_CG	1	0	1	0	0	0	0	0	0	0	0	0	0	67	1	(Feder et al. 2008; Feder et al. 2009)
520	1585	N1	IW	CC	IW_CC	1	0	0	0	0	0	0	1	0	0	0	0	0	67	0	(Feder et al. 2008; Feder et al. 2009)
521	3632	J1	JT	CC	JT_CC	0	0	0	0	0	0	0	0	0	0	1	0	0	67	0	Albert Einstein College of Medicine
522	2689	J	JT	CG	JT_CG	1	0	0	0	0	0	0	0	0	0	0	1	0	67	0	(Feder et al. 2008; Feder et al. 2009)
523	2740	J	JT	CG	JT_CG	1	0	0	0	0	0	0	0	0	0	0	1	0	67	1	(Feder et al. 2008; Feder et al. 2009)
524	2837	K	UK	CC	UK_CC	1	0	0	0	1	0	0	0	0	0	0	0	0	67	1	(Feder et al. 2008; Feder et al. 2009)
525	2962	K	UK	CC	UK_CC	1	0	0	0	1	0	0	0	0	0	0	0	0	67	1	(Feder et al. 2008; Feder et al. 2009)
526	3495	K	UK	CC	UK_CC	1	0	0	0	1	0	0	0	0	0	0	0	0	67	1	(Feder et al. 2008; Feder et al. 2009)
527	3880	K	UK	CC	UK_CC	1	0	0	0	1	0	0	0	0	0	0	0	0	67	1	(Feder et al. 2008; Feder et al. 2009)
528	3114	K1a1	UK	CC	UK_CC	0	0	0	0	1	0	0	0	0	0	0	0	0	67	0	Albert Einstein College of Medicine
529	5494	K1a1b	UK	CC	UK_CC	0	0	0	0	1	0	0	0	0	0	0	0	0	67	0	Albert Einstein College of Medicine
530	1668	U	UK	CG	UK_CG	1	0	0	0	0	1	0	0	0	0	0	0	0	67	0	(Feder et al. 2008; Feder et al. 2009)
531	5423	U2'3'4'7'8'9	UK	CG	UK_CG	0	0	0	0	0	1	0	0	0	0	0	0	0	67	0	Albert Einstein College of Medicine
532	1170	K	UK	CC	UK_CC	1	0	0	0	1	0	0	0	0	0	0	0	0	67	0	(Feder et al. 2008; Feder et al. 2009)
533	1418	K	UK	CG	UK_CG	1	0	0	0	0	1	0	0	0	0	0	0	0	67	0	(Feder et al. 2008; Feder et al. 2009)
534	1461	H	HV	CG	HV_CG	1	0	1	0	0	0	0	0	0	0	0	0	0	67	1	(Feder et al. 2008; Feder et al. 2009)
535	1863	K	UK	CG	UK_CG	1	0	0	0	0	1	0	0	0	0	0	0	0	67	1	(Feder et al. 2008; Feder et al. 2009)
536	2294	HV	HV	CC	HV_CC	1	1	0	0	0	0	0	0	0	0	0	0	0	67	1	(Feder et al. 2008; Feder et al. 2009)
537	2533	HV	HV	CC	HV_CC	1	1	0	0	0	0	0	0	0	0	0	0	0	67	1	(Feder et al. 2008; Feder et al. 2009)
538	2668	H	HV	CG	HV_CG	1	0	1	0	0	0	0	0	0	0	0	0	0	67	1	(Feder et al. 2008; Feder et al. 2009)
539	2697	H	HV	CG	HV_CG	1	0	1	0	0	0	0	0	0	0	0	0	0	67	0	(Feder et al. 2008; Feder et al. 2009)
540	2725	K	UK	CG	UK_CG	1	0	0	0	0	1	0	0	0	0	0	0	0	67	0	(Feder et al. 2008; Feder et al. 2009)
541	2738	K	UK	CC	UK_CC	1	0	0	0	1	0	0	0	0	0	0	0	0	67	1	(Feder et al. 2008; Feder et al. 2009)
542	2775	J	JT	GG	JT_GG	1	0	0	0	0	0	0	0	0	0	0	0	1	67	1	(Feder et al. 2008; Feder et al. 2009)
543	2917	K	UK	CC	UK_CC	1	0	0	0	1	0	0	0	0	0	0	0	0	67	1	(Feder et al. 2008; Feder et al. 2009)
544	3320	K	UK	CG	UK_CG	1	0	0	0	0	1	0	0	0	0	0	0	0	67	0	(Feder et al. 2008; Feder et al. 2009)
545	3328	H	HV	CC	HV_CC	1	1	0	0	0	0	0	0	0	0	0	0	0	67	1	(Feder et al. 2008; Feder et al. 2009)
546	3442	H	HV	CG	HV_CG	1	0	1	0	0	0	0	0	0	0	0	0	0	67	0	(Feder et al. 2008; Feder et al. 2009)
547	3611	U	UK	CG	UK_CG	1	0	0	0	0	1	0	0	0	0	0	0	0	67	1	(Feder et al. 2008; Feder et al. 2009)
548	4021	K	UK	CC	UK_CC	1	0	0	0	1	0	0	0	0	0	0	0	0	67	1	(Feder et al. 2008; Feder et al. 2009)
549	2016A	H	HV	CG	HV_CG	0	0	1	0	0	0	0	0	0	0	0	0	0	67.1319	0	Feder et al. 2007
550	51	K	UK	CC	UK_CC	0	0	0	0	1	0	0	0	0	0	0	0	0	67.1401	0	Feder et al. 2007
551	2015A	N1	IW	CG	IW_CG	0	0	0	0	0	0	0	0	1	0	0	0	0	67.489	0	Feder et al. 2007
552	2018A	H	HV	CC	HV_CC	0	1	0	0	0	0	0	0	0	0	0	0	0	67.8571	0	Feder et al. 2007
553	1353	H	HV	CC	HV_CC	1	1	0	0	0	0	0	0	0	0	0	0	0	68	1	(Feder et al. 2008; Feder et al. 2009)
554	2531	H	HV	CC	HV_CC	1	1	0	0	0	0	0	0	0	0	0	0	0	68	1	(Feder et al. 2008; Feder et al. 2009)
555	3389	HV	HV	CC	HV_CC	1	1	0	0	0	0	0	0	0	0	0	0	0	68	1	(Feder et al. 2008; Feder et al. 2009)
556	3450	H	HV	CC	HV_CC	1	1	0	0	0	0	0	0	0	0	0	0	0	68	1	(Feder et al. 2008; Feder et al. 2009)
557	3506	HV	HV	CC	HV_CC	1	1	0	0	0	0	0	0	0	0	0	0	0	68	1	(Feder et al. 2008; Feder et al. 2009)
558	3147	H3s	HV	CC	HV_CC	0	1	0	0	0	0	0	0	0	0	0	0	0	68	0	Albert Einstein College of Medicine
559	3151	H1	HV	CC	HV_CC	0	1	0	0	0	0	0	0	0	0	0	0	0	68	0	Albert Einstein College of Medicine
560	1894	HV	HV	CG	HV_CG	1	0	1	0	0	0	0	0	0	0	0	0	0	68	0	(Feder et al. 2008; Feder et al. 2009)
561	2317	H	HV	CG	HV_CG	1	0	1	0	0	0	0	0	0	0	0	0	0	68	1	(Feder et al. 2008; Feder et al. 2009)
562	2755	H	HV	CG	HV_CG	1	0	1	0	0	0	0	0	0	0	0	0	0	68	0	(Feder et al. 2008; Feder et al. 2009)
563	3453	H	HV	CG	HV_CG	1	0	1	0	0	0	0	0	0	0	0	0	0	68	0	(Feder et al. 2008; Feder et al. 2009)
564	2744	N1e'I	IW	CC	IW_CC	0	0	0	0	0	0	0	1	0	0	0	0	0	68	0	Albert Einstein College of Medicine
565	6960	N1b	IW	CG	IW_CG	0	0	0	0	0	0	0	0	1	0	0	0	0	68	0	Albert Einstein College of Medicine
566	1060	T	JT	CC	JT_CC	1	0	0	0	0	0	0	0	0	0	1	0	0	68	1	(Feder et al. 2008; Feder et al. 2009)
567	2665	J	JT	CC	JT_CC	1	0	0	0	0	0	0	0	0	0	1	0	0	68	1	(Feder et al. 2008; Feder et al. 2009)
568	3526	J	JT	CG	JT_CG	1	0	0	0	0	0	0	0	0	0	0	1	0	68	1	(Feder et al. 2008; Feder et al. 2009)
569	1168	K	UK	CC	UK_CC	1	0	0	0	1	0	0	0	0	0	0	0	0	68	1	(Feder et al. 2008; Feder et al. 2009)
570	2870	K	UK	CC	UK_CC	1	0	0	0	1	0	0	0	0	0	0	0	0	68	1	(Feder et al. 2008; Feder et al. 2009)
571	2976	K	UK	CC	UK_CC	1	0	0	0	1	0	0	0	0	0	0	0	0	68	0	(Feder et al. 2008; Feder et al. 2009)
572	2448	K1a1b	UK	CC	UK_CC	0	0	0	0	1	0	0	0	0	0	0	0	0	68	0	Albert Einstein College of Medicine
573	3394	K	UK	CG	UK_CG	0	0	0	0	0	1	0	0	0	0	0	0	0	68	0	Albert Einstein College of Medicine
574	7173	U5a1a	UK	CG	UK_CG	0	0	0	0	0	1	0	0	0	0	0	0	0	68	1	Albert Einstein College of Medicine
575	2162	K1a1	UK	GG	UK_GG	0	0	0	0	0	0	1	0	0	0	0	0	0	68	0	Albert Einstein College of Medicine
576	1532	K	UK	CC	UK_CC	1	0	0	0	1	0	0	0	0	0	0	0	0	68	1	(Feder et al. 2008; Feder et al. 2009)
577	1649	HV	HV	CG	HV_CG	1	0	1	0	0	0	0	0	0	0	0	0	0	68	0	(Feder et al. 2008; Feder et al. 2009)
578	2208	H	HV	CC	HV_CC	1	1	0	0	0	0	0	0	0	0	0	0	0	68	1	(Feder et al. 2008; Feder et al. 2009)
579	2461	K	UK	CG	UK_CG	1	0	0	0	0	1	0	0	0	0	0	0	0	68	0	(Feder et al. 2008; Feder et al. 2009)
580	2577	H	HV	CG	HV_CG	1	0	1	0	0	0	0	0	0	0	0	0	0	68	0	(Feder et al. 2008; Feder et al. 2009)
581	2592	H	HV	GG	HV_GG	1	0	0	1	0	0	0	0	0	0	0	0	0	68	1	(Feder et al. 2008; Feder et al. 2009)
582	2626	K	UK	CG	UK_CG	1	0	0	0	0	1	0	0	0	0	0	0	0	68	0	(Feder et al. 2008; Feder et al. 2009)
583	2633	N1	IW	CG	IW_CG	1	0	0	0	0	0	0	0	1	0	0	0	0	68	0	(Feder et al. 2008; Feder et al. 2009)
584	3178	H	HV	CG	HV_CG	1	0	1	0	0	0	0	0	0	0	0	0	0	68	0	(Feder et al. 2008; Feder et al. 2009)
585	3911	K	UK	CG	UK_CG	1	0	0	0	0	1	0	0	0	0	0	0	0	68	1	(Feder et al. 2008; Feder et al. 2009)
586	4071	K	UK	GG	UK_GG	1	0	0	0	0	0	1	0	0	0	0	0	0	68	1	(Feder et al. 2008; Feder et al. 2009)
587	119	K	UK	CC	UK_CC	0	0	0	0	1	0	0	0	0	0	0	0	0	68.2253	1	Feder et al. 2007
588	2999	H	HV	CC	HV_CC	1	1	0	0	0	0	0	0	0	0	0	0	0	69	1	(Feder et al. 2008; Feder et al. 2009)
589	3699	HV	HV	CC	HV_CC	1	1	0	0	0	0	0	0	0	0	0	0	0	69	0	(Feder et al. 2008; Feder et al. 2009)
590	2613	H6a1a1	HV	CC	HV_CC	0	1	0	0	0	0	0	0	0	0	0	0	0	69	1	Albert Einstein College of Medicine
591	2538	H	HV	CG	HV_CG	1	0	1	0	0	0	0	0	0	0	0	0	0	69	0	(Feder et al. 2008; Feder et al. 2009)
592	4051	H	HV	CG	HV_CG	1	0	1	0	0	0	0	0	0	0	0	0	0	69	1	(Feder et al. 2008; Feder et al. 2009)
593	5402	H1	HV	CG	HV_CG	0	0	1	0	0	0	0	0	0	0	0	0	0	69	0	Albert Einstein College of Medicine
594	3418	J	JT	CC	JT_CC	1	0	0	0	0	0	0	0	0	0	1	0	0	69	0	(Feder et al. 2008; Feder et al. 2009)
595	906	J1	JT	CC	JT_CC	0	0	0	0	0	0	0	0	0	0	1	0	0	69	0	Albert Einstein College of Medicine
596	3713	J1	JT	CC	JT_CC	0	0	0	0	0	0	0	0	0	0	1	0	0	69	0	Albert Einstein College of Medicine
597	3752	J1	JT	CC	JT_CC	0	0	0	0	0	0	0	0	0	0	1	0	0	69	0	Albert Einstein College of Medicine
598	2955	T	JT	CG	JT_CG	0	0	0	0	0	0	0	0	0	0	0	1	0	69	0	Albert Einstein College of Medicine
599	1478	U	UK	CC	UK_CC	1	0	0	0	1	0	0	0	0	0	0	0	0	69	0	(Feder et al. 2008; Feder et al. 2009)
600	2714	U	UK	CC	UK_CC	1	0	0	0	1	0	0	0	0	0	0	0	0	69	0	(Feder et al. 2008; Feder et al. 2009)
601	3387	K	UK	CC	UK_CC	1	0	0	0	1	0	0	0	0	0	0	0	0	69	1	(Feder et al. 2008; Feder et al. 2009)
602	2346	U	UK	CG	UK_CG	1	0	0	0	0	1	0	0	0	0	0	0	0	69	1	(Feder et al. 2008; Feder et al. 2009)
603	4017	U	UK	CG	UK_CG	1	0	0	0	0	1	0	0	0	0	0	0	0	69	1	(Feder et al. 2008; Feder et al. 2009)
604	3177	U	UK	GG	UK_GG	1	0	0	0	0	0	1	0	0	0	0	0	0	69	0	(Feder et al. 2008; Feder et al. 2009)
605	3758	K	UK	GG	UK_GG	1	0	0	0	0	0	1	0	0	0	0	0	0	69	1	(Feder et al. 2008; Feder et al. 2009)
606	3913	K	UK	GG	UK_GG	1	0	0	0	0	0	1	0	0	0	0	0	0	69	1	(Feder et al. 2008; Feder et al. 2009)
607	1029	HV	HV	CC	HV_CC	1	1	0	0	0	0	0	0	0	0	0	0	0	69	1	(Feder et al. 2008; Feder et al. 2009)
608	1309	J	JT	CC	JT_CC	1	0	0	0	0	0	0	0	0	0	1	0	0	69	0	(Feder et al. 2008; Feder et al. 2009)
609	1654	U	UK	CC	UK_CC	1	0	0	0	1	0	0	0	0	0	0	0	0	69	1	(Feder et al. 2008; Feder et al. 2009)
610	1706	HV	HV	CC	HV_CC	1	1	0	0	0	0	0	0	0	0	0	0	0	69	0	(Feder et al. 2008; Feder et al. 2009)
611	2221	H	HV	CG	HV_CG	1	0	1	0	0	0	0	0	0	0	0	0	0	69	0	(Feder et al. 2008; Feder et al. 2009)
612	2223	K	UK	CG	UK_CG	1	0	0	0	0	1	0	0	0	0	0	0	0	69	0	(Feder et al. 2008; Feder et al. 2009)
613	2808	HV	HV	CG	HV_CG	1	0	1	0	0	0	0	0	0	0	0	0	0	69	0	(Feder et al. 2008; Feder et al. 2009)
614	2901	J	JT	GG	JT_GG	1	0	0	0	0	0	0	0	0	0	0	0	1	69	1	(Feder et al. 2008; Feder et al. 2009)
615	2904	H	HV	CG	HV_CG	1	0	1	0	0	0	0	0	0	0	0	0	0	69	0	(Feder et al. 2008; Feder et al. 2009)
616	3048	H	HV	GG	HV_GG	1	0	0	1	0	0	0	0	0	0	0	0	0	69	1	(Feder et al. 2008; Feder et al. 2009)
617	3265	K	UK	CG	UK_CG	1	0	0	0	0	1	0	0	0	0	0	0	0	69	1	(Feder et al. 2008; Feder et al. 2009)
618	3513	H	HV	GG	HV_GG	1	0	0	1	0	0	0	0	0	0	0	0	0	69	1	(Feder et al. 2008; Feder et al. 2009)
619	3682	N1	IW	CG	IW_CG	1	0	0	0	0	0	0	0	1	0	0	0	0	69	1	(Feder et al. 2008; Feder et al. 2009)
620	2016B	J	JT	CG	JT_CG	0	0	0	0	0	0	0	0	0	0	0	1	0	69.3242	1	Feder et al. 2007
621	1570	HV	HV	CC	HV_CC	1	1	0	0	0	0	0	0	0	0	0	0	0	70	0	(Feder et al. 2008; Feder et al. 2009)
622	2820	H	HV	CC	HV_CC	1	1	0	0	0	0	0	0	0	0	0	0	0	70	0	(Feder et al. 2008; Feder et al. 2009)
623	3159	HV	HV	CC	HV_CC	1	1	0	0	0	0	0	0	0	0	0	0	0	70	1	(Feder et al. 2008; Feder et al. 2009)
624	4039	HV	HV	CC	HV_CC	1	1	0	0	0	0	0	0	0	0	0	0	0	70	0	(Feder et al. 2008; Feder et al. 2009)
625	1225	H	HV	CC	HV_CC	0	1	0	0	0	0	0	0	0	0	0	0	0	70	0	Albert Einstein College of Medicine
626	1238	HV	HV	CC	HV_CC	0	1	0	0	0	0	0	0	0	0	0	0	0	70	1	Albert Einstein College of Medicine
627	3105	H1	HV	CC	HV_CC	0	1	0	0	0	0	0	0	0	0	0	0	0	70	1	Albert Einstein College of Medicine
628	2220	H	HV	CG	HV_CG	1	0	1	0	0	0	0	0	0	0	0	0	0	70	1	(Feder et al. 2008; Feder et al. 2009)
629	2957	H	HV	CG	HV_CG	1	0	1	0	0	0	0	0	0	0	0	0	0	70	1	(Feder et al. 2008; Feder et al. 2009)
630	3332	H	HV	CG	HV_CG	1	0	1	0	0	0	0	0	0	0	0	0	0	70	0	(Feder et al. 2008; Feder et al. 2009)
631	3542	H	HV	CG	HV_CG	1	0	1	0	0	0	0	0	0	0	0	0	0	70	1	(Feder et al. 2008; Feder et al. 2009)
632	3553	H	HV	CG	HV_CG	1	0	1	0	0	0	0	0	0	0	0	0	0	70	1	(Feder et al. 2008; Feder et al. 2009)
633	1754	N1	IW	CC	IW_CC	1	0	0	0	0	0	0	1	0	0	0	0	0	70	0	(Feder et al. 2008; Feder et al. 2009)
634	1200	N1	IW	CG	IW_CG	1	0	0	0	0	0	0	0	1	0	0	0	0	70	0	(Feder et al. 2008; Feder et al. 2009)
635	692	K1a1b	UK	CC	UK_CC	0	0	0	0	1	0	0	0	0	0	0	0	0	70	1	Albert Einstein College of Medicine
636	1148	U	UK	CC	UK_CC	0	0	0	0	1	0	0	0	0	0	0	0	0	70	0	Albert Einstein College of Medicine
637	3588	U2'3'4'7'8'9	UK	CC	UK_CC	0	0	0	0	1	0	0	0	0	0	0	0	0	70	0	Albert Einstein College of Medicine
638	2496	K	UK	CG	UK_CG	1	0	0	0	0	1	0	0	0	0	0	0	0	70	1	(Feder et al. 2008; Feder et al. 2009)
639	2855	K	UK	CG	UK_CG	1	0	0	0	0	1	0	0	0	0	0	0	0	70	0	(Feder et al. 2008; Feder et al. 2009)
640	3014	K	UK	CG	UK_CG	1	0	0	0	0	1	0	0	0	0	0	0	0	70	1	(Feder et al. 2008; Feder et al. 2009)
641	3268	K	UK	CG	UK_CG	1	0	0	0	0	1	0	0	0	0	0	0	0	70	0	(Feder et al. 2008; Feder et al. 2009)
642	715	K	UK	CG	UK_CG	0	0	0	0	0	1	0	0	0	0	0	0	0	70	1	Albert Einstein College of Medicine
643	4077	K	UK	GG	UK_GG	1	0	0	0	0	0	1	0	0	0	0	0	0	70	0	(Feder et al. 2008; Feder et al. 2009)
644	1050	K	UK	CG	UK_CG	1	0	0	0	0	1	0	0	0	0	0	0	0	70	1	(Feder et al. 2008; Feder et al. 2009)
645	1162	N1	IW	CG	IW_CG	1	0	0	0	0	0	0	0	1	0	0	0	0	70	1	(Feder et al. 2008; Feder et al. 2009)
646	1809	J	JT	CC	JT_CC	1	0	0	0	0	0	0	0	0	0	1	0	0	70	0	(Feder et al. 2008; Feder et al. 2009)
647	2402	J	JT	CG	JT_CG	1	0	0	0	0	0	0	0	0	0	0	1	0	70	0	(Feder et al. 2008; Feder et al. 2009)
648	2411	U	UK	CC	UK_CC	1	0	0	0	1	0	0	0	0	0	0	0	0	70	1	(Feder et al. 2008; Feder et al. 2009)
649	2579	J	JT	CG	JT_CG	1	0	0	0	0	0	0	0	0	0	0	1	0	70	1	(Feder et al. 2008; Feder et al. 2009)
650	2660	J	JT	CG	JT_CG	1	0	0	0	0	0	0	0	0	0	0	1	0	70	1	(Feder et al. 2008; Feder et al. 2009)
651	2878	K	UK	GG	UK_GG	1	0	0	0	0	0	1	0	0	0	0	0	0	70	0	(Feder et al. 2008; Feder et al. 2009)
652	2925	IWX	IW	CC	IW_CC	1	0	0	0	0	0	0	1	0	0	0	0	0	70	0	(Feder et al. 2008; Feder et al. 2009)
653	3373	N1	IW	CG	IW_CG	1	0	0	0	0	0	0	0	1	0	0	0	0	70	0	(Feder et al. 2008; Feder et al. 2009)
654	3743	N1	IW	CC	IW_CC	1	0	0	0	0	0	0	1	0	0	0	0	0	70	1	(Feder et al. 2008; Feder et al. 2009)
655	4054	H	HV	CC	HV_CC	1	1	0	0	0	0	0	0	0	0	0	0	0	70	0	(Feder et al. 2008; Feder et al. 2009)
656	112	K	UK	CC	UK_CC	0	0	0	0	1	0	0	0	0	0	0	0	0	70.2225	0	Feder et al. 2007
657	13	K	UK	CC	UK_CC	0	0	0	0	1	0	0	0	0	0	0	0	0	70.5989	1	Feder et al. 2007
658	1598	H	HV	CC	HV_CC	1	1	0	0	0	0	0	0	0	0	0	0	0	71	1	(Feder et al. 2008; Feder et al. 2009)
659	2563	HV	HV	CC	HV_CC	1	1	0	0	0	0	0	0	0	0	0	0	0	71	0	(Feder et al. 2008; Feder et al. 2009)
660	2911	H	HV	CC	HV_CC	1	1	0	0	0	0	0	0	0	0	0	0	0	71	1	(Feder et al. 2008; Feder et al. 2009)
661	3047	H	HV	CC	HV_CC	1	1	0	0	0	0	0	0	0	0	0	0	0	71	1	(Feder et al. 2008; Feder et al. 2009)
662	4018	H	HV	CC	HV_CC	1	1	0	0	0	0	0	0	0	0	0	0	0	71	1	(Feder et al. 2008; Feder et al. 2009)
663	1258	V2	HV	CC	HV_CC	0	1	0	0	0	0	0	0	0	0	0	0	0	71	0	Albert Einstein College of Medicine
664	4072	H	HV	CC	HV_CC	0	1	0	0	0	0	0	0	0	0	0	0	0	71	0	Albert Einstein College of Medicine
665	4581	H	HV	CC	HV_CC	0	1	0	0	0	0	0	0	0	0	0	0	0	71	0	Albert Einstein College of Medicine
666	5781	H1e	HV	CC	HV_CC	0	1	0	0	0	0	0	0	0	0	0	0	0	71	1	Albert Einstein College of Medicine
667	5940	HV	HV	CC	HV_CC	0	1	0	0	0	0	0	0	0	0	0	0	0	71	0	Albert Einstein College of Medicine
668	1406	H	HV	CG	HV_CG	1	0	1	0	0	0	0	0	0	0	0	0	0	71	0	(Feder et al. 2008; Feder et al. 2009)
669	3229	HV	HV	CG	HV_CG	0	0	1	0	0	0	0	0	0	0	0	0	0	71	1	Albert Einstein College of Medicine
670	7463	H6a1a8a	HV	CG	HV_CG	0	0	1	0	0	0	0	0	0	0	0	0	0	71	0	Albert Einstein College of Medicine
671	2696	H	HV	GG	HV_GG	0	0	0	1	0	0	0	0	0	0	0	0	0	71	1	Albert Einstein College of Medicine
672	1020	N1	IW	CG	IW_CG	1	0	0	0	0	0	0	0	1	0	0	0	0	71	0	(Feder et al. 2008; Feder et al. 2009)
673	1340	N1	IW	CG	IW_CG	1	0	0	0	0	0	0	0	1	0	0	0	0	71	0	(Feder et al. 2008; Feder et al. 2009)
674	3439	N1	IW	CG	IW_CG	1	0	0	0	0	0	0	0	1	0	0	0	0	71	0	(Feder et al. 2008; Feder et al. 2009)
675	3418	N1b	IW	CG	IW_CG	0	0	0	0	0	0	0	0	1	0	0	0	0	71	0	Albert Einstein College of Medicine
676	6851	J1	JT	CC	JT_CC	0	0	0	0	0	0	0	0	0	0	1	0	0	71	0	Albert Einstein College of Medicine
677	2010	J1b1a	JT	CG	JT_CG	0	0	0	0	0	0	0	0	0	0	0	1	0	71	0	Albert Einstein College of Medicine
678	3685	K	UK	CC	UK_CC	1	0	0	0	1	0	0	0	0	0	0	0	0	71	1	(Feder et al. 2008; Feder et al. 2009)
679	3697	K	UK	CC	UK_CC	1	0	0	0	1	0	0	0	0	0	0	0	0	71	1	(Feder et al. 2008; Feder et al. 2009)
680	2232	K1a1b	UK	CC	UK_CC	0	0	0	0	1	0	0	0	0	0	0	0	0	71	1	Albert Einstein College of Medicine
681	4064	K1a1	UK	CC	UK_CC	0	0	0	0	1	0	0	0	0	0	0	0	0	71	1	Albert Einstein College of Medicine
682	4516	U	UK	CC	UK_CC	0	0	0	0	1	0	0	0	0	0	0	0	0	71	0	Albert Einstein College of Medicine
683	7012	K1a1b	UK	CC	UK_CC	0	0	0	0	1	0	0	0	0	0	0	0	0	71	1	Albert Einstein College of Medicine
684	1855	K	UK	CG	UK_CG	1	0	0	0	0	1	0	0	0	0	0	0	0	71	1	(Feder et al. 2008; Feder et al. 2009)
685	3386	U	UK	CG	UK_CG	1	0	0	0	0	1	0	0	0	0	0	0	0	71	0	(Feder et al. 2008; Feder et al. 2009)
686	3060	K	UK	GG	UK_GG	1	0	0	0	0	0	1	0	0	0	0	0	0	71	1	(Feder et al. 2008; Feder et al. 2009)
687	1053	K	UK	CC	UK_CC	1	0	0	0	1	0	0	0	0	0	0	0	0	71	0	(Feder et al. 2008; Feder et al. 2009)
688	2543	K	UK	GG	UK_GG	1	0	0	0	0	0	1	0	0	0	0	0	0	71	1	(Feder et al. 2008; Feder et al. 2009)
689	3030	H	HV	CG	HV_CG	1	0	1	0	0	0	0	0	0	0	0	0	0	71	1	(Feder et al. 2008; Feder et al. 2009)
690	3175	K	UK	CG	UK_CG	1	0	0	0	0	1	0	0	0	0	0	0	0	71	1	(Feder et al. 2008; Feder et al. 2009)
691	3547	K	UK	CC	UK_CC	1	0	0	0	1	0	0	0	0	0	0	0	0	71	0	(Feder et al. 2008; Feder et al. 2009)
692	4027	HV	HV	CG	HV_CG	1	0	1	0	0	0	0	0	0	0	0	0	0	71	0	(Feder et al. 2008; Feder et al. 2009)
693	34	HV	HV	CG	HV_CG	0	0	1	0	0	0	0	0	0	0	0	0	0	71.1291	0	Feder et al. 2007
694	95	HV	HV	CC	HV_CC	0	1	0	0	0	0	0	0	0	0	0	0	0	71.1896	0	Feder et al. 2007
695	117	K	UK	GG	UK_GG	0	0	0	0	0	0	1	0	0	0	0	0	0	71.2253	1	Feder et al. 2007
696	131	K	UK	CC	UK_CC	0	0	0	0	1	0	0	0	0	0	0	0	0	71.25	1	Feder et al. 2007
697	2370	H	HV	CC	HV_CC	1	1	0	0	0	0	0	0	0	0	0	0	0	72	1	(Feder et al. 2008; Feder et al. 2009)
698	3876	H	HV	CC	HV_CC	0	1	0	0	0	0	0	0	0	0	0	0	0	72	0	Albert Einstein College of Medicine
699	4490	H1	HV	CC	HV_CC	0	1	0	0	0	0	0	0	0	0	0	0	0	72	1	Albert Einstein College of Medicine
700	6997	H	HV	CC	HV_CC	0	1	0	0	0	0	0	0	0	0	0	0	0	72	1	Albert Einstein College of Medicine
701	5844	H	HV	CG	HV_CG	0	0	1	0	0	0	0	0	0	0	0	0	0	72	1	Albert Einstein College of Medicine
702	2509	N1	IW	CC	IW_CC	1	0	0	0	0	0	0	1	0	0	0	0	0	72	1	(Feder et al. 2008; Feder et al. 2009)
703	2367	N1	IW	CG	IW_CG	1	0	0	0	0	0	0	0	1	0	0	0	0	72	1	(Feder et al. 2008; Feder et al. 2009)
704	2952	N1	IW	CG	IW_CG	1	0	0	0	0	0	0	0	1	0	0	0	0	72	0	(Feder et al. 2008; Feder et al. 2009)
705	3055	N1	IW	CG	IW_CG	1	0	0	0	0	0	0	0	1	0	0	0	0	72	0	(Feder et al. 2008; Feder et al. 2009)
706	1865	T	JT	CC	JT_CC	1	0	0	0	0	0	0	0	0	0	1	0	0	72	0	(Feder et al. 2008; Feder et al. 2009)
707	1645	J1	JT	CC	JT_CC	0	0	0	0	0	0	0	0	0	0	1	0	0	72	0	Albert Einstein College of Medicine
708	2528	T	JT	CG	JT_CG	1	0	0	0	0	0	0	0	0	0	0	1	0	72	0	(Feder et al. 2008; Feder et al. 2009)
709	1820	J	JT	GG	JT_GG	1	0	0	0	0	0	0	0	0	0	0	0	1	72	0	(Feder et al. 2008; Feder et al. 2009)
710	2191	K	UK	CC	UK_CC	1	0	0	0	1	0	0	0	0	0	0	0	0	72	1	(Feder et al. 2008; Feder et al. 2009)
711	2479	K	UK	CC	UK_CC	1	0	0	0	1	0	0	0	0	0	0	0	0	72	1	(Feder et al. 2008; Feder et al. 2009)
712	2900	K	UK	CC	UK_CC	1	0	0	0	1	0	0	0	0	0	0	0	0	72	1	(Feder et al. 2008; Feder et al. 2009)
713	3027	K	UK	CC	UK_CC	1	0	0	0	1	0	0	0	0	0	0	0	0	72	1	(Feder et al. 2008; Feder et al. 2009)
714	3700	K	UK	CC	UK_CC	1	0	0	0	1	0	0	0	0	0	0	0	0	72	1	(Feder et al. 2008; Feder et al. 2009)
715	2761	K	UK	CC	UK_CC	0	0	0	0	1	0	0	0	0	0	0	0	0	72	1	Albert Einstein College of Medicine
716	3012	K1a1b	UK	CC	UK_CC	0	0	0	0	1	0	0	0	0	0	0	0	0	72	0	Albert Einstein College of Medicine
717	6756	K1a1b	UK	CC	UK_CC	0	0	0	0	1	0	0	0	0	0	0	0	0	72	1	Albert Einstein College of Medicine
718	1528	K	UK	CG	UK_CG	1	0	0	0	0	1	0	0	0	0	0	0	0	72	0	(Feder et al. 2008; Feder et al. 2009)
719	2536	K1a1b	UK	CG	UK_CG	0	0	0	0	0	1	0	0	0	0	0	0	0	72	0	Albert Einstein College of Medicine
720	5270	U3a1	UK	CG	UK_CG	0	0	0	0	0	1	0	0	0	0	0	0	0	72	0	Albert Einstein College of Medicine
721	2289	K	UK	CC	UK_CC	1	0	0	0	1	0	0	0	0	0	0	0	0	72	1	(Feder et al. 2008; Feder et al. 2009)
722	2350	T	JT	CC	JT_CC	1	0	0	0	0	0	0	0	0	0	1	0	0	72	1	(Feder et al. 2008; Feder et al. 2009)
723	2382	H	HV	CC	HV_CC	1	1	0	0	0	0	0	0	0	0	0	0	0	72	0	(Feder et al. 2008; Feder et al. 2009)
724	2946	H	HV	CC	HV_CC	1	1	0	0	0	0	0	0	0	0	0	0	0	72	0	(Feder et al. 2008; Feder et al. 2009)
725	3102	N1	IW	CG	IW_CG	1	0	0	0	0	0	0	0	1	0	0	0	0	72	1	(Feder et al. 2008; Feder et al. 2009)
726	3176	N1	IW	CC	IW_CC	1	0	0	0	0	0	0	1	0	0	0	0	0	72	0	(Feder et al. 2008; Feder et al. 2009)
727	3379	U	UK	CC	UK_CC	1	0	0	0	1	0	0	0	0	0	0	0	0	72	1	(Feder et al. 2008; Feder et al. 2009)
728	3475	H	HV	CC	HV_CC	1	1	0	0	0	0	0	0	0	0	0	0	0	72	0	(Feder et al. 2008; Feder et al. 2009)
729	3695	K	UK	CC	UK_CC	1	0	0	0	1	0	0	0	0	0	0	0	0	72	0	(Feder et al. 2008; Feder et al. 2009)
730	4031	K	UK	CG	UK_CG	1	0	0	0	0	1	0	0	0	0	0	0	0	72	0	(Feder et al. 2008; Feder et al. 2009)
731	4034	H	HV	CG	HV_CG	1	0	1	0	0	0	0	0	0	0	0	0	0	72	0	(Feder et al. 2008; Feder et al. 2009)
732	4075	HV	HV	CG	HV_CG	1	0	1	0	0	0	0	0	0	0	0	0	0	72	1	(Feder et al. 2008; Feder et al. 2009)
733	42	K	UK	CC	UK_CC	0	0	0	0	1	0	0	0	0	0	0	0	0	72.1346	1	Feder et al. 2007
734	44	H	HV	CG	HV_CG	0	0	1	0	0	0	0	0	0	0	0	0	0	72.1429	0	Feder et al. 2007
735	53	HV	HV	CC	HV_CC	0	1	0	0	0	0	0	0	0	0	0	0	0	72.1566	0	Feder et al. 2007
736	55	N1	IW	CG	IW_CG	0	0	0	0	0	0	0	0	1	0	0	0	0	72.1621	0	Feder et al. 2007
737	57	H	HV	CC	HV_CC	0	1	0	0	0	0	0	0	0	0	0	0	0	72.1621	0	Feder et al. 2007
738	84	K	UK	CG	UK_CG	0	0	0	0	0	1	0	0	0	0	0	0	0	72.1813	0	Feder et al. 2007
739	97	K	UK	CC	UK_CC	0	0	0	0	1	0	0	0	0	0	0	0	0	72.2005	1	Feder et al. 2007
740	109	H	HV	CC	HV_CC	0	1	0	0	0	0	0	0	0	0	0	0	0	72.228	0	Feder et al. 2007
741	122	H	HV	CC	HV_CC	0	1	0	0	0	0	0	0	0	0	0	0	0	72.239	0	Feder et al. 2007
742	141	H	HV	CG	HV_CG	0	0	1	0	0	0	0	0	0	0	0	0	0	72.3104	1	Feder et al. 2007
743	145	K	UK	CC	UK_CC	0	0	0	0	1	0	0	0	0	0	0	0	0	72.3159	0	Feder et al. 2007
744	1058	H	HV	CC	HV_CC	1	1	0	0	0	0	0	0	0	0	0	0	0	73	1	(Feder et al. 2008; Feder et al. 2009)
745	1674	H	HV	CC	HV_CC	1	1	0	0	0	0	0	0	0	0	0	0	0	73	0	(Feder et al. 2008; Feder et al. 2009)
746	2903	H	HV	CC	HV_CC	1	1	0	0	0	0	0	0	0	0	0	0	0	73	0	(Feder et al. 2008; Feder et al. 2009)
747	3313	HV	HV	CC	HV_CC	1	1	0	0	0	0	0	0	0	0	0	0	0	73	1	(Feder et al. 2008; Feder et al. 2009)
748	2227	H	HV	CC	HV_CC	0	1	0	0	0	0	0	0	0	0	0	0	0	73	1	Albert Einstein College of Medicine
749	4475	H1	HV	CC	HV_CC	0	1	0	0	0	0	0	0	0	0	0	0	0	73	1	Albert Einstein College of Medicine
750	2219	HV	HV	CG	HV_CG	1	0	1	0	0	0	0	0	0	0	0	0	0	73	0	(Feder et al. 2008; Feder et al. 2009)
751	6775	N1e'I	IW	CG	IW_CG	0	0	0	0	0	0	0	0	1	0	0	0	0	73	1	Albert Einstein College of Medicine
752	2864	IWX	IW	GG	IW_GG	1	0	0	0	0	0	0	0	0	1	0	0	0	73	1	(Feder et al. 2008; Feder et al. 2009)
753	3716	J1	JT	CC	JT_CC	0	0	0	0	0	0	0	0	0	0	1	0	0	73	0	Albert Einstein College of Medicine
754	1346	T	JT	CG	JT_CG	1	0	0	0	0	0	0	0	0	0	0	1	0	73	1	(Feder et al. 2008; Feder et al. 2009)
755	3455	J	JT	CG	JT_CG	1	0	0	0	0	0	0	0	0	0	0	1	0	73	1	(Feder et al. 2008; Feder et al. 2009)
756	5226	J1	JT	CG	JT_CG	0	0	0	0	0	0	0	0	0	0	0	1	0	73	0	Albert Einstein College of Medicine
757	1526	K	UK	CC	UK_CC	1	0	0	0	1	0	0	0	0	0	0	0	0	73	0	(Feder et al. 2008; Feder et al. 2009)
758	3440	U	UK	CC	UK_CC	1	0	0	0	1	0	0	0	0	0	0	0	0	73	1	(Feder et al. 2008; Feder et al. 2009)
759	4048	K	UK	CG	UK_CG	1	0	0	0	0	1	0	0	0	0	0	0	0	73	1	(Feder et al. 2008; Feder et al. 2009)
760	3515	K1a1b	UK	CG	UK_CG	0	0	0	0	0	1	0	0	0	0	0	0	0	73	0	Albert Einstein College of Medicine
761	1338	K	UK	GG	UK_GG	1	0	0	0	0	0	1	0	0	0	0	0	0	73	0	(Feder et al. 2008; Feder et al. 2009)
762	3605	K	UK	GG	UK_GG	1	0	0	0	0	0	1	0	0	0	0	0	0	73	1	(Feder et al. 2008; Feder et al. 2009)
763	6921	K	UK	GG	UK_GG	0	0	0	0	0	0	1	0	0	0	0	0	0	73	1	Albert Einstein College of Medicine
764	1335	T	JT	CC	JT_CC	1	0	0	0	0	0	0	0	0	0	1	0	0	73	0	(Feder et al. 2008; Feder et al. 2009)
765	1562	U	UK	CG	UK_CG	1	0	0	0	0	1	0	0	0	0	0	0	0	73	1	(Feder et al. 2008; Feder et al. 2009)
766	2398	H	HV	CC	HV_CC	1	1	0	0	0	0	0	0	0	0	0	0	0	73	0	(Feder et al. 2008; Feder et al. 2009)
767	2454	IWX	IW	CC	IW_CC	1	0	0	0	0	0	0	1	0	0	0	0	0	73	1	(Feder et al. 2008; Feder et al. 2009)
768	2464	H	HV	CC	HV_CC	1	1	0	0	0	0	0	0	0	0	0	0	0	73	1	(Feder et al. 2008; Feder et al. 2009)
769	2544	IWX	IW	CC	IW_CC	1	0	0	0	0	0	0	1	0	0	0	0	0	73	1	(Feder et al. 2008; Feder et al. 2009)
770	2963	HV	HV	CG	HV_CG	1	0	1	0	0	0	0	0	0	0	0	0	0	73	1	(Feder et al. 2008; Feder et al. 2009)
771	3010	T	JT	CG	JT_CG	1	0	0	0	0	0	0	0	0	0	0	1	0	73	1	(Feder et al. 2008; Feder et al. 2009)
772	3021	J	JT	CC	JT_CC	1	0	0	0	0	0	0	0	0	0	1	0	0	73	0	(Feder et al. 2008; Feder et al. 2009)
773	3404	K	UK	CG	UK_CG	1	0	0	0	0	1	0	0	0	0	0	0	0	73	0	(Feder et al. 2008; Feder et al. 2009)
774	3760	H	HV	GG	HV_GG	1	0	0	1	0	0	0	0	0	0	0	0	0	73	0	(Feder et al. 2008; Feder et al. 2009)
775	29	H	HV	CG	HV_CG	0	0	1	0	0	0	0	0	0	0	0	0	0	73.1291	0	Feder et al. 2007
776	99	H	HV	CC	HV_CC	0	1	0	0	0	0	0	0	0	0	0	0	0	73.206	1	Feder et al. 2007
777	134	H	HV	CC	HV_CC	0	1	0	0	0	0	0	0	0	0	0	0	0	73.2582	1	Feder et al. 2007
778	1833	HV	HV	CC	HV_CC	1	1	0	0	0	0	0	0	0	0	0	0	0	74	0	(Feder et al. 2008; Feder et al. 2009)
779	2286	HV	HV	CC	HV_CC	1	1	0	0	0	0	0	0	0	0	0	0	0	74	0	(Feder et al. 2008; Feder et al. 2009)
780	2861	H	HV	CC	HV_CC	1	1	0	0	0	0	0	0	0	0	0	0	0	74	0	(Feder et al. 2008; Feder et al. 2009)
781	3757	H	HV	CC	HV_CC	1	1	0	0	0	0	0	0	0	0	0	0	0	74	0	(Feder et al. 2008; Feder et al. 2009)
782	2798	HV1a'b'c	HV	CC	HV_CC	0	1	0	0	0	0	0	0	0	0	0	0	0	74	0	Albert Einstein College of Medicine
783	5821	HV1a'b'c	HV	CC	HV_CC	0	1	0	0	0	0	0	0	0	0	0	0	0	74	0	Albert Einstein College of Medicine
784	1341	H	HV	CG	HV_CG	1	0	1	0	0	0	0	0	0	0	0	0	0	74	1	(Feder et al. 2008; Feder et al. 2009)
785	1829	H	HV	CG	HV_CG	1	0	1	0	0	0	0	0	0	0	0	0	0	74	0	(Feder et al. 2008; Feder et al. 2009)
786	1660	HV	HV	GG	HV_GG	1	0	0	1	0	0	0	0	0	0	0	0	0	74	1	(Feder et al. 2008; Feder et al. 2009)
787	3518	N1	IW	CC	IW_CC	1	0	0	0	0	0	0	1	0	0	0	0	0	74	0	(Feder et al. 2008; Feder et al. 2009)
788	5996	W	IW	CC	IW_CC	0	0	0	0	0	0	0	1	0	0	0	0	0	74	0	Albert Einstein College of Medicine
789	4942	N1b	IW	CG	IW_CG	0	0	0	0	0	0	0	0	1	0	0	0	0	74	0	Albert Einstein College of Medicine
790	2768	J	JT	GG	JT_GG	1	0	0	0	0	0	0	0	0	0	0	0	1	74	0	(Feder et al. 2008; Feder et al. 2009)
791	3481	U	UK	CC	UK_CC	1	0	0	0	1	0	0	0	0	0	0	0	0	74	0	(Feder et al. 2008; Feder et al. 2009)
792	3540	K	UK	CC	UK_CC	1	0	0	0	1	0	0	0	0	0	0	0	0	74	0	(Feder et al. 2008; Feder et al. 2009)
793	3689	K	UK	CC	UK_CC	1	0	0	0	1	0	0	0	0	0	0	0	0	74	0	(Feder et al. 2008; Feder et al. 2009)
794	3185	K	UK	CC	UK_CC	0	0	0	0	1	0	0	0	0	0	0	0	0	74	1	Albert Einstein College of Medicine
795	4798	K	UK	CC	UK_CC	0	0	0	0	1	0	0	0	0	0	0	0	0	74	0	Albert Einstein College of Medicine
796	5346	K1a1b	UK	CC	UK_CC	0	0	0	0	1	0	0	0	0	0	0	0	0	74	1	Albert Einstein College of Medicine
797	1509	K	UK	CG	UK_CG	1	0	0	0	0	1	0	0	0	0	0	0	0	74	0	(Feder et al. 2008; Feder et al. 2009)
798	2935	K	UK	CG	UK_CG	1	0	0	0	0	1	0	0	0	0	0	0	0	74	1	(Feder et al. 2008; Feder et al. 2009)
799	1354	K	UK	GG	UK_GG	1	0	0	0	0	0	1	0	0	0	0	0	0	74	0	(Feder et al. 2008; Feder et al. 2009)
800	1751	HV	HV	GG	HV_GG	1	0	0	1	0	0	0	0	0	0	0	0	0	74	1	(Feder et al. 2008; Feder et al. 2009)
801	2690	K	UK	CC	UK_CC	1	0	0	0	1	0	0	0	0	0	0	0	0	74	0	(Feder et al. 2008; Feder et al. 2009)
802	3024	H	HV	GG	HV_GG	1	0	0	1	0	0	0	0	0	0	0	0	0	74	1	(Feder et al. 2008; Feder et al. 2009)
803	3166	IWX	IW	CC	IW_CC	1	0	0	0	0	0	0	1	0	0	0	0	0	74	0	(Feder et al. 2008; Feder et al. 2009)
804	3470	IWX	IW	CG	IW_CG	1	0	0	0	0	0	0	0	1	0	0	0	0	74	1	(Feder et al. 2008; Feder et al. 2009)
805	3674	HV	HV	CC	HV_CC	1	1	0	0	0	0	0	0	0	0	0	0	0	74	0	(Feder et al. 2008; Feder et al. 2009)
806	28	K	UK	CC	UK_CC	0	0	0	0	1	0	0	0	0	0	0	0	0	74.1319	1	Feder et al. 2007
807	33	K	UK	CG	UK_CG	0	0	0	0	0	1	0	0	0	0	0	0	0	74.1401	0	Feder et al. 2007
808	110	HV	HV	CC	HV_CC	0	1	0	0	0	0	0	0	0	0	0	0	0	74.2363	0	Feder et al. 2007
809	1215	H	HV	CC	HV_CC	1	1	0	0	0	0	0	0	0	0	0	0	0	75	1	(Feder et al. 2008; Feder et al. 2009)
810	2922	H	HV	CC	HV_CC	1	1	0	0	0	0	0	0	0	0	0	0	0	75	1	(Feder et al. 2008; Feder et al. 2009)
811	3496	H	HV	CC	HV_CC	1	1	0	0	0	0	0	0	0	0	0	0	0	75	1	(Feder et al. 2008; Feder et al. 2009)
812	1795	H1	HV	CC	HV_CC	0	1	0	0	0	0	0	0	0	0	0	0	0	75	1	Albert Einstein College of Medicine
813	1320	H	HV	CG	HV_CG	1	0	1	0	0	0	0	0	0	0	0	0	0	75	1	(Feder et al. 2008; Feder et al. 2009)
814	2534	HV	HV	CG	HV_CG	1	0	1	0	0	0	0	0	0	0	0	0	0	75	0	(Feder et al. 2008; Feder et al. 2009)
815	3857	H1e	HV	CG	HV_CG	0	0	1	0	0	0	0	0	0	0	0	0	0	75	1	Albert Einstein College of Medicine
816	2508	H	HV	GG	HV_GG	1	0	0	1	0	0	0	0	0	0	0	0	0	75	0	(Feder et al. 2008; Feder et al. 2009)
817	3350	N1	IW	CG	IW_CG	1	0	0	0	0	0	0	0	1	0	0	0	0	75	1	(Feder et al. 2008; Feder et al. 2009)
818	1167	J	JT	CC	JT_CC	1	0	0	0	0	0	0	0	0	0	1	0	0	75	0	(Feder et al. 2008; Feder et al. 2009)
819	2506	T	JT	CC	JT_CC	1	0	0	0	0	0	0	0	0	0	1	0	0	75	0	(Feder et al. 2008; Feder et al. 2009)
820	4574	J1	JT	CC	JT_CC	0	0	0	0	0	0	0	0	0	0	1	0	0	75	1	Albert Einstein College of Medicine
821	2516	J	JT	CG	JT_CG	1	0	0	0	0	0	0	0	0	0	0	1	0	75	0	(Feder et al. 2008; Feder et al. 2009)
822	2443	K	UK	CC	UK_CC	1	0	0	0	1	0	0	0	0	0	0	0	0	75	1	(Feder et al. 2008; Feder et al. 2009)
823	2710	K	UK	CC	UK_CC	1	0	0	0	1	0	0	0	0	0	0	0	0	75	1	(Feder et al. 2008; Feder et al. 2009)
824	2875	K	UK	CC	UK_CC	1	0	0	0	1	0	0	0	0	0	0	0	0	75	0	(Feder et al. 2008; Feder et al. 2009)
825	2989	U	UK	CC	UK_CC	1	0	0	0	1	0	0	0	0	0	0	0	0	75	0	(Feder et al. 2008; Feder et al. 2009)
826	3680	K	UK	CC	UK_CC	1	0	0	0	1	0	0	0	0	0	0	0	0	75	0	(Feder et al. 2008; Feder et al. 2009)
827	2294	U2'3'4'7'8'9	UK	CC	UK_CC	0	0	0	0	1	0	0	0	0	0	0	0	0	75	0	Albert Einstein College of Medicine
828	3642	K	UK	CC	UK_CC	0	0	0	0	1	0	0	0	0	0	0	0	0	75	0	Albert Einstein College of Medicine
829	7106	K	UK	CC	UK_CC	0	0	0	0	1	0	0	0	0	0	0	0	0	75	0	Albert Einstein College of Medicine
830	2753	K	UK	CG	UK_CG	1	0	0	0	0	1	0	0	0	0	0	0	0	75	1	(Feder et al. 2008; Feder et al. 2009)
831	3283	K1a1b	UK	CG	UK_CG	0	0	0	0	0	1	0	0	0	0	0	0	0	75	0	Albert Einstein College of Medicine
832	1318	U	UK	CG	UK_CG	1	0	0	0	0	1	0	0	0	0	0	0	0	75	1	(Feder et al. 2008; Feder et al. 2009)
833	1429	H	HV	CG	HV_CG	1	0	1	0	0	0	0	0	0	0	0	0	0	75	0	(Feder et al. 2008; Feder et al. 2009)
834	1527	K	UK	CC	UK_CC	1	0	0	0	1	0	0	0	0	0	0	0	0	75	0	(Feder et al. 2008; Feder et al. 2009)
835	1592	K	UK	CC	UK_CC	1	0	0	0	1	0	0	0	0	0	0	0	0	75	1	(Feder et al. 2008; Feder et al. 2009)
836	1692	K	UK	GG	UK_GG	1	0	0	0	0	0	1	0	0	0	0	0	0	75	0	(Feder et al. 2008; Feder et al. 2009)
837	1723	H	HV	CG	HV_CG	1	0	1	0	0	0	0	0	0	0	0	0	0	75	1	(Feder et al. 2008; Feder et al. 2009)
838	1843	HV	HV	CC	HV_CC	1	1	0	0	0	0	0	0	0	0	0	0	0	75	0	(Feder et al. 2008; Feder et al. 2009)
839	2923	K	UK	CG	UK_CG	1	0	0	0	0	1	0	0	0	0	0	0	0	75	0	(Feder et al. 2008; Feder et al. 2009)
840	2991	K	UK	GG	UK_GG	1	0	0	0	0	0	1	0	0	0	0	0	0	75	1	(Feder et al. 2008; Feder et al. 2009)
841	3001	H	HV	CC	HV_CC	1	1	0	0	0	0	0	0	0	0	0	0	0	75	0	(Feder et al. 2008; Feder et al. 2009)
842	3504	HV	HV	CC	HV_CC	1	1	0	0	0	0	0	0	0	0	0	0	0	75	1	(Feder et al. 2008; Feder et al. 2009)
843	18	H	HV	CG	HV_CG	0	0	1	0	0	0	0	0	0	0	0	0	0	75.1154	0	Feder et al. 2007
844	89	N1	IW	CG	IW_CG	0	0	0	0	0	0	0	0	1	0	0	0	0	75.2005	0	Feder et al. 2007
845	1636	HV	HV	CC	HV_CC	1	1	0	0	0	0	0	0	0	0	0	0	0	76	0	(Feder et al. 2008; Feder et al. 2009)
846	5117	HV1a'b'c	HV	CC	HV_CC	0	1	0	0	0	0	0	0	0	0	0	0	0	76	1	Albert Einstein College of Medicine
847	5256	HV1a'b'c	HV	CC	HV_CC	0	1	0	0	0	0	0	0	0	0	0	0	0	76	1	Albert Einstein College of Medicine
848	2497	HV	HV	CG	HV_CG	1	0	1	0	0	0	0	0	0	0	0	0	0	76	0	(Feder et al. 2008; Feder et al. 2009)
849	2874	H	HV	CG	HV_CG	1	0	1	0	0	0	0	0	0	0	0	0	0	76	0	(Feder et al. 2008; Feder et al. 2009)
850	1846	H1	HV	CG	HV_CG	0	0	1	0	0	0	0	0	0	0	0	0	0	76	1	Albert Einstein College of Medicine
851	5907	H1	HV	CG	HV_CG	0	0	1	0	0	0	0	0	0	0	0	0	0	76	0	Albert Einstein College of Medicine
852	2384	H	HV	GG	HV_GG	1	0	0	1	0	0	0	0	0	0	0	0	0	76	1	(Feder et al. 2008; Feder et al. 2009)
853	2536	IWX	IW	CG	IW_CG	1	0	0	0	0	0	0	0	1	0	0	0	0	76	1	(Feder et al. 2008; Feder et al. 2009)
854	2545	K	UK	CC	UK_CC	1	0	0	0	1	0	0	0	0	0	0	0	0	76	1	(Feder et al. 2008; Feder et al. 2009)
855	2998	K	UK	CC	UK_CC	1	0	0	0	1	0	0	0	0	0	0	0	0	76	1	(Feder et al. 2008; Feder et al. 2009)
856	4012	K	UK	CC	UK_CC	1	0	0	0	1	0	0	0	0	0	0	0	0	76	1	(Feder et al. 2008; Feder et al. 2009)
857	582	K1a1	UK	CC	UK_CC	0	0	0	0	1	0	0	0	0	0	0	0	0	76	1	Albert Einstein College of Medicine
858	2475	U	UK	CG	UK_CG	1	0	0	0	0	1	0	0	0	0	0	0	0	76	1	(Feder et al. 2008; Feder et al. 2009)
859	3487	K	UK	CG	UK_CG	1	0	0	0	0	1	0	0	0	0	0	0	0	76	1	(Feder et al. 2008; Feder et al. 2009)
860	3615	U	UK	CG	UK_CG	1	0	0	0	0	1	0	0	0	0	0	0	0	76	1	(Feder et al. 2008; Feder et al. 2009)
861	7079	K	UK	CG	UK_CG	0	0	0	0	0	1	0	0	0	0	0	0	0	76	0	Albert Einstein College of Medicine
862	3005	U	UK	GG	UK_GG	1	0	0	0	0	0	1	0	0	0	0	0	0	76	1	(Feder et al. 2008; Feder et al. 2009)
863	1511	K	UK	CG	UK_CG	1	0	0	0	0	1	0	0	0	0	0	0	0	76	1	(Feder et al. 2008; Feder et al. 2009)
864	1630	HV	HV	CG	HV_CG	1	0	1	0	0	0	0	0	0	0	0	0	0	76	1	(Feder et al. 2008; Feder et al. 2009)
865	1893	IWX	IW	GG	IW_GG	1	0	0	0	0	0	0	0	0	1	0	0	0	76	1	(Feder et al. 2008; Feder et al. 2009)
866	2194	HV	HV	CG	HV_CG	1	0	1	0	0	0	0	0	0	0	0	0	0	76	0	(Feder et al. 2008; Feder et al. 2009)
867	2250	J	JT	CC	JT_CC	1	0	0	0	0	0	0	0	0	0	1	0	0	76	0	(Feder et al. 2008; Feder et al. 2009)
868	2271	H	HV	GG	HV_GG	1	0	0	1	0	0	0	0	0	0	0	0	0	76	0	(Feder et al. 2008; Feder et al. 2009)
869	2648	J	JT	CC	JT_CC	1	0	0	0	0	0	0	0	0	0	1	0	0	76	0	(Feder et al. 2008; Feder et al. 2009)
870	2785	HV	HV	CG	HV_CG	1	0	1	0	0	0	0	0	0	0	0	0	0	76	1	(Feder et al. 2008; Feder et al. 2009)
871	3410	K	UK	CG	UK_CG	1	0	0	0	0	1	0	0	0	0	0	0	0	76	1	(Feder et al. 2008; Feder et al. 2009)
872	3515	HV	HV	CG	HV_CG	1	0	1	0	0	0	0	0	0	0	0	0	0	76	1	(Feder et al. 2008; Feder et al. 2009)
873	3534	IWX	IW	GG	IW_GG	1	0	0	0	0	0	0	0	0	1	0	0	0	76	0	(Feder et al. 2008; Feder et al. 2009)
874	3683	K	UK	GG	UK_GG	1	0	0	0	0	0	1	0	0	0	0	0	0	76	1	(Feder et al. 2008; Feder et al. 2009)
875	3698	K	UK	CG	UK_CG	1	0	0	0	0	1	0	0	0	0	0	0	0	76	0	(Feder et al. 2008; Feder et al. 2009)
876	3752	HV	HV	CC	HV_CC	1	1	0	0	0	0	0	0	0	0	0	0	0	76	1	(Feder et al. 2008; Feder et al. 2009)
877	4005	N1	IW	CC	IW_CC	1	0	0	0	0	0	0	1	0	0	0	0	0	76	0	(Feder et al. 2008; Feder et al. 2009)
878	142	K	UK	CC	UK_CC	0	0	0	0	1	0	0	0	0	0	0	0	0	76.3297	1	Feder et al. 2007
879	2947	H	HV	CC	HV_CC	1	1	0	0	0	0	0	0	0	0	0	0	0	77	0	(Feder et al. 2008; Feder et al. 2009)
880	3029	H	HV	CC	HV_CC	1	1	0	0	0	0	0	0	0	0	0	0	0	77	1	(Feder et al. 2008; Feder et al. 2009)
881	1235	HV	HV	CC	HV_CC	0	1	0	0	0	0	0	0	0	0	0	0	0	77	1	Albert Einstein College of Medicine
882	3922	H1	HV	CC	HV_CC	0	1	0	0	0	0	0	0	0	0	0	0	0	77	0	Albert Einstein College of Medicine
883	5776	H	HV	CC	HV_CC	0	1	0	0	0	0	0	0	0	0	0	0	0	77	1	Albert Einstein College of Medicine
884	2719	J	JT	CC	JT_CC	1	0	0	0	0	0	0	0	0	0	1	0	0	77	1	(Feder et al. 2008; Feder et al. 2009)
885	3161	J1	JT	CC	JT_CC	0	0	0	0	0	0	0	0	0	0	1	0	0	77	0	Albert Einstein College of Medicine
886	2523	K	UK	CC	UK_CC	1	0	0	0	1	0	0	0	0	0	0	0	0	77	1	(Feder et al. 2008; Feder et al. 2009)
887	3610	U	UK	CC	UK_CC	1	0	0	0	1	0	0	0	0	0	0	0	0	77	0	(Feder et al. 2008; Feder et al. 2009)
888	2035	K1a1b	UK	CC	UK_CC	0	0	0	0	1	0	0	0	0	0	0	0	0	77	0	Albert Einstein College of Medicine
889	3434	K1a1	UK	CC	UK_CC	0	0	0	0	1	0	0	0	0	0	0	0	0	77	1	Albert Einstein College of Medicine
890	2248	U	UK	CG	UK_CG	1	0	0	0	0	1	0	0	0	0	0	0	0	77	1	(Feder et al. 2008; Feder et al. 2009)
891	2747	K	UK	CG	UK_CG	1	0	0	0	0	1	0	0	0	0	0	0	0	77	1	(Feder et al. 2008; Feder et al. 2009)
892	3003	U5a2b2	UK	CG	UK_CG	0	0	0	0	0	1	0	0	0	0	0	0	0	77	0	Albert Einstein College of Medicine
893	3170	K1a1b	UK	CG	UK_CG	0	0	0	0	0	1	0	0	0	0	0	0	0	77	1	Albert Einstein College of Medicine
894	3850	K1a1b	UK	CG	UK_CG	0	0	0	0	0	1	0	0	0	0	0	0	0	77	1	Albert Einstein College of Medicine
895	1420	K	UK	CG	UK_CG	1	0	0	0	0	1	0	0	0	0	0	0	0	77	0	(Feder et al. 2008; Feder et al. 2009)
896	1508	K	UK	GG	UK_GG	1	0	0	0	0	0	1	0	0	0	0	0	0	77	0	(Feder et al. 2008; Feder et al. 2009)
897	1695	J	JT	CG	JT_CG	1	0	0	0	0	0	0	0	0	0	0	1	0	77	1	(Feder et al. 2008; Feder et al. 2009)
898	1851	H	HV	CC	HV_CC	1	1	0	0	0	0	0	0	0	0	0	0	0	77	1	(Feder et al. 2008; Feder et al. 2009)
899	2342	N1	IW	CG	IW_CG	1	0	0	0	0	0	0	0	1	0	0	0	0	77	0	(Feder et al. 2008; Feder et al. 2009)
900	2832	H	HV	CG	HV_CG	1	0	1	0	0	0	0	0	0	0	0	0	0	77	1	(Feder et al. 2008; Feder et al. 2009)
901	2862	T	JT	CC	JT_CC	1	0	0	0	0	0	0	0	0	0	1	0	0	77	0	(Feder et al. 2008; Feder et al. 2009)
902	2891	H	HV	GG	HV_GG	1	0	0	1	0	0	0	0	0	0	0	0	0	77	1	(Feder et al. 2008; Feder et al. 2009)
903	3370	H	HV	CC	HV_CC	1	1	0	0	0	0	0	0	0	0	0	0	0	77	0	(Feder et al. 2008; Feder et al. 2009)
904	3451	H	HV	CC	HV_CC	1	1	0	0	0	0	0	0	0	0	0	0	0	77	1	(Feder et al. 2008; Feder et al. 2009)
905	3554	N1	IW	CC	IW_CC	1	0	0	0	0	0	0	1	0	0	0	0	0	77	1	(Feder et al. 2008; Feder et al. 2009)
906	3600	K	UK	CC	UK_CC	1	0	0	0	1	0	0	0	0	0	0	0	0	77	0	(Feder et al. 2008; Feder et al. 2009)
907	3606	J	JT	CC	JT_CC	1	0	0	0	0	0	0	0	0	0	1	0	0	77	0	(Feder et al. 2008; Feder et al. 2009)
908	3804	K	UK	CC	UK_CC	1	0	0	0	1	0	0	0	0	0	0	0	0	77	1	(Feder et al. 2008; Feder et al. 2009)
909	4002	K	UK	CG	UK_CG	1	0	0	0	0	1	0	0	0	0	0	0	0	77	0	(Feder et al. 2008; Feder et al. 2009)
910	38	H	HV	CC	HV_CC	0	1	0	0	0	0	0	0	0	0	0	0	0	77.1511	1	Feder et al. 2007
911	46	H	HV	CC	HV_CC	0	1	0	0	0	0	0	0	0	0	0	0	0	77.1648	0	Feder et al. 2007
912	78	T	JT	CG	JT_CG	0	0	0	0	0	0	0	0	0	0	0	1	0	77.1923	1	Feder et al. 2007
913	111	HV	HV	CG	HV_CG	0	0	1	0	0	0	0	0	0	0	0	0	0	77.2473	0	Feder et al. 2007
914	103	K	UK	CG	UK_CG	0	0	0	0	0	1	0	0	0	0	0	0	0	77.25	1	Feder et al. 2007
915	5246	H	HV	CC	HV_CC	0	1	0	0	0	0	0	0	0	0	0	0	0	78	0	Albert Einstein College of Medicine
916	1428	H	HV	CG	HV_CG	1	0	1	0	0	0	0	0	0	0	0	0	0	78	1	(Feder et al. 2008; Feder et al. 2009)
917	2200	HV	HV	CG	HV_CG	0	0	1	0	0	0	0	0	0	0	0	0	0	78	0	Albert Einstein College of Medicine
918	2954	IWX	IW	CC	IW_CC	1	0	0	0	0	0	0	1	0	0	0	0	0	78	1	(Feder et al. 2008; Feder et al. 2009)
919	3604	N1	IW	CC	IW_CC	1	0	0	0	0	0	0	1	0	0	0	0	0	78	0	(Feder et al. 2008; Feder et al. 2009)
920	3369	N1b	IW	CG	IW_CG	0	0	0	0	0	0	0	0	1	0	0	0	0	78	0	Albert Einstein College of Medicine
921	3412	T	JT	CC	JT_CC	1	0	0	0	0	0	0	0	0	0	1	0	0	78	0	(Feder et al. 2008; Feder et al. 2009)
922	4073	T	JT	CC	JT_CC	1	0	0	0	0	0	0	0	0	0	1	0	0	78	0	(Feder et al. 2008; Feder et al. 2009)
923	2531	T	JT	CG	JT_CG	0	0	0	0	0	0	0	0	0	0	0	1	0	78	1	Albert Einstein College of Medicine
924	3947	K	UK	CC	UK_CC	0	0	0	0	1	0	0	0	0	0	0	0	0	78	0	Albert Einstein College of Medicine
925	1514	K	UK	CG	UK_CG	1	0	0	0	0	1	0	0	0	0	0	0	0	78	0	(Feder et al. 2008; Feder et al. 2009)
926	2565	K	UK	CG	UK_CG	1	0	0	0	0	1	0	0	0	0	0	0	0	78	0	(Feder et al. 2008; Feder et al. 2009)
927	5052	K1a1b	UK	GG	UK_GG	0	0	0	0	0	0	1	0	0	0	0	0	0	78	0	Albert Einstein College of Medicine
928	2931	K	UK	CC	UK_CC	1	0	0	0	1	0	0	0	0	0	0	0	0	78	0	(Feder et al. 2008; Feder et al. 2009)
929	3348	HV	HV	CC	HV_CC	1	1	0	0	0	0	0	0	0	0	0	0	0	78	1	(Feder et al. 2008; Feder et al. 2009)
930	3507	J	JT	CC	JT_CC	1	0	0	0	0	0	0	0	0	0	1	0	0	78	0	(Feder et al. 2008; Feder et al. 2009)
931	3516	K	UK	CC	UK_CC	1	0	0	0	1	0	0	0	0	0	0	0	0	78	0	(Feder et al. 2008; Feder et al. 2009)
932	3524	U	UK	CG	UK_CG	1	0	0	0	0	1	0	0	0	0	0	0	0	78	1	(Feder et al. 2008; Feder et al. 2009)
933	7	K	UK	CC	UK_CC	0	0	0	0	1	0	0	0	0	0	0	0	0	78	1	Feder et al. 2007
934	40	K	UK	CC	UK_CC	0	0	0	0	1	0	0	0	0	0	0	0	0	78.1538	0	Feder et al. 2007
935	41	H	HV	CC	HV_CC	0	1	0	0	0	0	0	0	0	0	0	0	0	78.1538	1	Feder et al. 2007
936	30	K	UK	CC	UK_CC	0	0	0	0	1	0	0	0	0	0	0	0	0	78.5989	0	Feder et al. 2007
937	1551	H	HV	CG	HV_CG	1	0	1	0	0	0	0	0	0	0	0	0	0	79	0	(Feder et al. 2008; Feder et al. 2009)
938	3488	H	HV	CG	HV_CG	1	0	1	0	0	0	0	0	0	0	0	0	0	79	1	(Feder et al. 2008; Feder et al. 2009)
939	1017	IWX	IW	CG	IW_CG	1	0	0	0	0	0	0	0	1	0	0	0	0	79	1	(Feder et al. 2008; Feder et al. 2009)
940	1853	J	JT	CC	JT_CC	1	0	0	0	0	0	0	0	0	0	1	0	0	79	1	(Feder et al. 2008; Feder et al. 2009)
941	4494	J1	JT	CC	JT_CC	0	0	0	0	0	0	0	0	0	0	1	0	0	79	1	Albert Einstein College of Medicine
942	3549	K	UK	CC	UK_CC	1	0	0	0	1	0	0	0	0	0	0	0	0	79	0	(Feder et al. 2008; Feder et al. 2009)
943	5498	K	UK	CC	UK_CC	0	0	0	0	1	0	0	0	0	0	0	0	0	79	1	Albert Einstein College of Medicine
944	1016	K	UK	CG	UK_CG	1	0	0	0	0	1	0	0	0	0	0	0	0	79	0	(Feder et al. 2008; Feder et al. 2009)
945	2455	K	UK	CG	UK_CG	1	0	0	0	0	1	0	0	0	0	0	0	0	79	0	(Feder et al. 2008; Feder et al. 2009)
946	3692	K	UK	CG	UK_CG	1	0	0	0	0	1	0	0	0	0	0	0	0	79	1	(Feder et al. 2008; Feder et al. 2009)
947	2215	K	UK	GG	UK_GG	1	0	0	0	0	0	1	0	0	0	0	0	0	79	1	(Feder et al. 2008; Feder et al. 2009)
948	1018	K	UK	CC	UK_CC	1	0	0	0	1	0	0	0	0	0	0	0	0	79	1	(Feder et al. 2008; Feder et al. 2009)
949	1079	H	HV	CG	HV_CG	1	0	1	0	0	0	0	0	0	0	0	0	0	79	1	(Feder et al. 2008; Feder et al. 2009)
950	2275	K	UK	CG	UK_CG	1	0	0	0	0	1	0	0	0	0	0	0	0	79	0	(Feder et al. 2008; Feder et al. 2009)
951	2345	HV	HV	CG	HV_CG	1	0	1	0	0	0	0	0	0	0	0	0	0	79	1	(Feder et al. 2008; Feder et al. 2009)
952	2452	K	UK	CG	UK_CG	1	0	0	0	0	1	0	0	0	0	0	0	0	79	1	(Feder et al. 2008; Feder et al. 2009)
953	2692	H	HV	CG	HV_CG	1	0	1	0	0	0	0	0	0	0	0	0	0	79	1	(Feder et al. 2008; Feder et al. 2009)
954	2766	J	JT	GG	JT_GG	1	0	0	0	0	0	0	0	0	0	0	0	1	79	0	(Feder et al. 2008; Feder et al. 2009)
955	2774	N1	IW	CC	IW_CC	1	0	0	0	0	0	0	1	0	0	0	0	0	79	1	(Feder et al. 2008; Feder et al. 2009)
956	2996	H	HV	CC	HV_CC	1	1	0	0	0	0	0	0	0	0	0	0	0	79	1	(Feder et al. 2008; Feder et al. 2009)
957	3406	H	HV	CC	HV_CC	1	1	0	0	0	0	0	0	0	0	0	0	0	79	1	(Feder et al. 2008; Feder et al. 2009)
958	3	K	UK	CC	UK_CC	0	0	0	0	1	0	0	0	0	0	0	0	0	79	1	Feder et al. 2007
959	67	H	HV	GG	HV_GG	0	0	0	1	0	0	0	0	0	0	0	0	0	79.1951	0	Feder et al. 2007
960	68	U	UK	CG	UK_CG	0	0	0	0	0	1	0	0	0	0	0	0	0	79.1951	1	Feder et al. 2007
961	100	IWX	IW	CG	IW_CG	0	0	0	0	0	0	0	0	1	0	0	0	0	79.2253	1	Feder et al. 2007
962	140	H	HV	CG	HV_CG	0	0	1	0	0	0	0	0	0	0	0	0	0	79.3352	1	Feder et al. 2007
963	2801	H	HV	CC	HV_CC	1	1	0	0	0	0	0	0	0	0	0	0	0	80	0	(Feder et al. 2008; Feder et al. 2009)
964	2641	HV	HV	CC	HV_CC	0	1	0	0	0	0	0	0	0	0	0	0	0	80	0	Albert Einstein College of Medicine
965	7639	H3s	HV	CG	HV_CG	0	0	1	0	0	0	0	0	0	0	0	0	0	80	0	Albert Einstein College of Medicine
966	1707	HV	HV	GG	HV_GG	1	0	0	1	0	0	0	0	0	0	0	0	0	80	0	(Feder et al. 2008; Feder et al. 2009)
967	1459	K	UK	CC	UK_CC	1	0	0	0	1	0	0	0	0	0	0	0	0	80	0	(Feder et al. 2008; Feder et al. 2009)
968	2261	K	UK	CC	UK_CC	1	0	0	0	1	0	0	0	0	0	0	0	0	80	1	(Feder et al. 2008; Feder et al. 2009)
969	4558	K1a1	UK	CC	UK_CC	0	0	0	0	1	0	0	0	0	0	0	0	0	80	1	Albert Einstein College of Medicine
970	1419	K	UK	CG	UK_CG	1	0	0	0	0	1	0	0	0	0	0	0	0	80	0	(Feder et al. 2008; Feder et al. 2009)
971	4623	K1a1b	UK	CG	UK_CG	0	0	0	0	0	1	0	0	0	0	0	0	0	80	0	Albert Einstein College of Medicine
972	1013	K	UK	CC	UK_CC	1	0	0	0	1	0	0	0	0	0	0	0	0	80	1	(Feder et al. 2008; Feder et al. 2009)
973	1207	IWX	IW	CC	IW_CC	1	0	0	0	0	0	0	1	0	0	0	0	0	80	0	(Feder et al. 2008; Feder et al. 2009)
974	1516	J	JT	GG	JT_GG	1	0	0	0	0	0	0	0	0	0	0	0	1	80	1	(Feder et al. 2008; Feder et al. 2009)
975	1524	K	UK	CG	UK_CG	1	0	0	0	0	1	0	0	0	0	0	0	0	80	0	(Feder et al. 2008; Feder et al. 2009)
976	1879	H	HV	GG	HV_GG	1	0	0	1	0	0	0	0	0	0	0	0	0	80	0	(Feder et al. 2008; Feder et al. 2009)
977	2364	J	JT	CG	JT_CG	1	0	0	0	0	0	0	0	0	0	0	1	0	80	1	(Feder et al. 2008; Feder et al. 2009)
978	2997	U	UK	CG	UK_CG	1	0	0	0	0	1	0	0	0	0	0	0	0	80	1	(Feder et al. 2008; Feder et al. 2009)
979	3485	H	HV	CC	HV_CC	1	1	0	0	0	0	0	0	0	0	0	0	0	80	0	(Feder et al. 2008; Feder et al. 2009)
980	3754	H	HV	CG	HV_CG	1	0	1	0	0	0	0	0	0	0	0	0	0	80	0	(Feder et al. 2008; Feder et al. 2009)
981	43	HV	HV	CC	HV_CC	0	1	0	0	0	0	0	0	0	0	0	0	0	80.1703	1	Feder et al. 2007
982	48	K	UK	CG	UK_CG	0	0	0	0	0	1	0	0	0	0	0	0	0	80.1786	1	Feder et al. 2007
983	60	H	HV	CG	HV_CG	0	0	1	0	0	0	0	0	0	0	0	0	0	80.1896	0	Feder et al. 2007
984	124	T	JT	CC	JT_CC	0	0	0	0	0	0	0	0	0	0	1	0	0	80.2802	0	Feder et al. 2007
985	3399	H	HV	CC	HV_CC	1	1	0	0	0	0	0	0	0	0	0	0	0	81	0	(Feder et al. 2008; Feder et al. 2009)
986	2628	HV	HV	CG	HV_CG	1	0	1	0	0	0	0	0	0	0	0	0	0	81	0	(Feder et al. 2008; Feder et al. 2009)
987	2397	J	JT	CC	JT_CC	1	0	0	0	0	0	0	0	0	0	1	0	0	81	1	(Feder et al. 2008; Feder et al. 2009)
988	2882	J	JT	CC	JT_CC	1	0	0	0	0	0	0	0	0	0	1	0	0	81	1	(Feder et al. 2008; Feder et al. 2009)
989	2659	K	UK	CC	UK_CC	1	0	0	0	1	0	0	0	0	0	0	0	0	81	0	(Feder et al. 2008; Feder et al. 2009)
990	2201	K1a1b	UK	CG	UK_CG	0	0	0	0	0	1	0	0	0	0	0	0	0	81	1	Albert Einstein College of Medicine
991	1007	H	HV	CC	HV_CC	1	1	0	0	0	0	0	0	0	0	0	0	0	81	1	(Feder et al. 2008; Feder et al. 2009)
992	1036	K	UK	CG	UK_CG	1	0	0	0	0	1	0	0	0	0	0	0	0	81	1	(Feder et al. 2008; Feder et al. 2009)
993	1813	H	HV	CC	HV_CC	1	1	0	0	0	0	0	0	0	0	0	0	0	81	0	(Feder et al. 2008; Feder et al. 2009)
994	2199	H	HV	CG	HV_CG	1	0	1	0	0	0	0	0	0	0	0	0	0	81	0	(Feder et al. 2008; Feder et al. 2009)
995	2564	K	UK	CC	UK_CC	1	0	0	0	1	0	0	0	0	0	0	0	0	81	1	(Feder et al. 2008; Feder et al. 2009)
996	2983	U	UK	CC	UK_CC	1	0	0	0	1	0	0	0	0	0	0	0	0	81	0	(Feder et al. 2008; Feder et al. 2009)
997	3003	K	UK	CG	UK_CG	1	0	0	0	0	1	0	0	0	0	0	0	0	81	0	(Feder et al. 2008; Feder et al. 2009)
998	3020	K	UK	CC	UK_CC	1	0	0	0	1	0	0	0	0	0	0	0	0	81	1	(Feder et al. 2008; Feder et al. 2009)
999	3345	N1	IW	CC	IW_CC	1	0	0	0	0	0	0	1	0	0	0	0	0	81	0	(Feder et al. 2008; Feder et al. 2009)
1000	4	K	UK	CG	UK_CG	0	0	0	0	0	1	0	0	0	0	0	0	0	81	1	Feder et al. 2007
1001	5	K	UK	CC	UK_CC	0	0	0	0	1	0	0	0	0	0	0	0	0	81	1	Feder et al. 2007
1002	6	IWX	IW	CC	IW_CC	0	0	0	0	0	0	0	1	0	0	0	0	0	81	1	Feder et al. 2007
1003	49	J	JT	CG	JT_CG	0	0	0	0	0	0	0	0	0	0	0	1	0	81.1841	0	Feder et al. 2007
1004	54	J	JT	CG	JT_CG	0	0	0	0	0	0	0	0	0	0	0	1	0	81.1896	0	Feder et al. 2007
1005	59	K	UK	CC	UK_CC	0	0	0	0	1	0	0	0	0	0	0	0	0	81.1951	1	Feder et al. 2007
1006	70	U	UK	CC	UK_CC	0	0	0	0	1	0	0	0	0	0	0	0	0	81.2033	1	Feder et al. 2007
1007	135	K	UK	CC	UK_CC	0	0	0	0	1	0	0	0	0	0	0	0	0	81.2857	1	Feder et al. 2007
1008	137	K	UK	CC	UK_CC	0	0	0	0	1	0	0	0	0	0	0	0	0	81.2857	0	Feder et al. 2007
1009	136	H	HV	CC	HV_CC	0	1	0	0	0	0	0	0	0	0	0	0	0	81.3187	0	Feder et al. 2007
1010	2789	HV	HV	CC	HV_CC	1	1	0	0	0	0	0	0	0	0	0	0	0	82	1	(Feder et al. 2008; Feder et al. 2009)
1011	3262	J	JT	CC	JT_CC	1	0	0	0	0	0	0	0	0	0	1	0	0	82	0	(Feder et al. 2008; Feder et al. 2009)
1012	3694	J	JT	CC	JT_CC	1	0	0	0	0	0	0	0	0	0	1	0	0	82	0	(Feder et al. 2008; Feder et al. 2009)
1013	2856	U	UK	CC	UK_CC	1	0	0	0	1	0	0	0	0	0	0	0	0	82	0	(Feder et al. 2008; Feder et al. 2009)
1014	2920	K	UK	CC	UK_CC	1	0	0	0	1	0	0	0	0	0	0	0	0	82	0	(Feder et al. 2008; Feder et al. 2009)
1015	1359	K	UK	CC	UK_CC	1	0	0	0	1	0	0	0	0	0	0	0	0	82	1	(Feder et al. 2008; Feder et al. 2009)
1016	1583	J	JT	CC	JT_CC	1	0	0	0	0	0	0	0	0	0	1	0	0	82	1	(Feder et al. 2008; Feder et al. 2009)
1017	2255	K	UK	CG	UK_CG	1	0	0	0	0	1	0	0	0	0	0	0	0	82	1	(Feder et al. 2008; Feder et al. 2009)
1018	3043	K	UK	CC	UK_CC	1	0	0	0	1	0	0	0	0	0	0	0	0	82	1	(Feder et al. 2008; Feder et al. 2009)
1019	3555	K	UK	GG	UK_GG	1	0	0	0	0	0	1	0	0	0	0	0	0	82	1	(Feder et al. 2008; Feder et al. 2009)
1020	4010	K	UK	CG	UK_CG	1	0	0	0	0	1	0	0	0	0	0	0	0	82	0	(Feder et al. 2008; Feder et al. 2009)
1021	35	H	HV	CG	HV_CG	0	0	1	0	0	0	0	0	0	0	0	0	0	82.1676	1	Feder et al. 2007
1022	36	T	JT	CC	JT_CC	0	0	0	0	0	0	0	0	0	0	1	0	0	82.1676	0	Feder et al. 2007
1023	39	H	HV	CC	HV_CC	0	1	0	0	0	0	0	0	0	0	0	0	0	82.1676	1	Feder et al. 2007
1024	50	H	HV	CG	HV_CG	0	0	1	0	0	0	0	0	0	0	0	0	0	82.1868	1	Feder et al. 2007
1025	116	T	JT	GG	JT_GG	0	0	0	0	0	0	0	0	0	0	0	0	1	82.2637	1	Feder et al. 2007
1026	118	H	HV	CG	HV_CG	0	0	1	0	0	0	0	0	0	0	0	0	0	82.2637	1	Feder et al. 2007
1027	11	HV	HV	CC	HV_CC	0	1	0	0	0	0	0	0	0	0	0	0	0	82.6401	1	Feder et al. 2007
1028	723	J1b1a	JT	CC	JT_CC	0	0	0	0	0	0	0	0	0	0	1	0	0	83	0	Albert Einstein College of Medicine
1029	3575	K	UK	CC	UK_CC	1	0	0	0	1	0	0	0	0	0	0	0	0	83	0	(Feder et al. 2008; Feder et al. 2009)
1030	2528	K1a1b	UK	CC	UK_CC	0	0	0	0	1	0	0	0	0	0	0	0	0	83	0	Albert Einstein College of Medicine
1031	64	U	UK	CG	UK_CG	0	0	0	0	0	1	0	0	0	0	0	0	0	83.2005	1	Feder et al. 2007
1032	74	K	UK	GG	UK_GG	0	0	0	0	0	0	1	0	0	0	0	0	0	83.2115	0	Feder et al. 2007
1033	80	HV	HV	CG	HV_CG	0	0	1	0	0	0	0	0	0	0	0	0	0	83.2115	0	Feder et al. 2007
1034	91	H	HV	CC	HV_CC	0	1	0	0	0	0	0	0	0	0	0	0	0	83.228	1	Feder et al. 2007
1035	139	J	JT	CG	JT_CG	0	0	0	0	0	0	0	0	0	0	0	1	0	83.3489	0	Feder et al. 2007
1036	14	H	HV	CC	HV_CC	0	1	0	0	0	0	0	0	0	0	0	0	0	83.6429	1	Feder et al. 2007
1037	2636	H	HV	GG	HV_GG	0	0	0	1	0	0	0	0	0	0	0	0	0	84	1	Albert Einstein College of Medicine
1038	1362	J	JT	CC	JT_CC	1	0	0	0	0	0	0	0	0	0	1	0	0	84	0	(Feder et al. 2008; Feder et al. 2009)
1039	3546	K	UK	GG	UK_GG	1	0	0	0	0	0	1	0	0	0	0	0	0	84	1	(Feder et al. 2008; Feder et al. 2009)
1040	2213	K	UK	CC	UK_CC	1	0	0	0	1	0	0	0	0	0	0	0	0	84	0	(Feder et al. 2008; Feder et al. 2009)
1041	3520	J	JT	CG	JT_CG	1	0	0	0	0	0	0	0	0	0	0	1	0	84	1	(Feder et al. 2008; Feder et al. 2009)
1042	3601	H	HV	CC	HV_CC	1	1	0	0	0	0	0	0	0	0	0	0	0	84	0	(Feder et al. 2008; Feder et al. 2009)
1043	2	K	UK	CC	UK_CC	0	0	0	0	1	0	0	0	0	0	0	0	0	84	1	Feder et al. 2007
1044	19	H	HV	CG	HV_CG	0	0	1	0	0	0	0	0	0	0	0	0	0	84.1456	0	Feder et al. 2007
1045	37	HV	HV	CG	HV_CG	0	0	1	0	0	0	0	0	0	0	0	0	0	84.1731	0	Feder et al. 2007
1046	47	H	HV	GG	HV_GG	0	0	0	1	0	0	0	0	0	0	0	0	0	84.1923	1	Feder et al. 2007
1047	65	K	UK	CC	UK_CC	0	0	0	0	1	0	0	0	0	0	0	0	0	84.2033	0	Feder et al. 2007
1048	129	J	JT	CC	JT_CC	0	0	0	0	0	0	0	0	0	0	1	0	0	84.294	1	Feder et al. 2007
1049	4829	U2'3'4'7'8'9	UK	CC	UK_CC	0	0	0	0	1	0	0	0	0	0	0	0	0	85	0	Albert Einstein College of Medicine
1050	1759	K1a1b	UK	CG	UK_CG	0	0	0	0	0	1	0	0	0	0	0	0	0	85	0	Albert Einstein College of Medicine
1051	21	K	UK	CC	UK_CC	0	0	0	0	1	0	0	0	0	0	0	0	0	85.1538	0	Feder et al. 2007
1052	25	N1	IW	CC	IW_CC	0	0	0	0	0	0	0	1	0	0	0	0	0	85.1621	0	Feder et al. 2007
1053	32	J	JT	CC	JT_CC	0	0	0	0	0	0	0	0	0	0	1	0	0	85.1758	0	Feder et al. 2007
1054	66	K	UK	CC	UK_CC	0	0	0	0	1	0	0	0	0	0	0	0	0	85.217	1	Feder et al. 2007
1055	75	HV	HV	CC	HV_CC	0	1	0	0	0	0	0	0	0	0	0	0	0	85.2198	0	Feder et al. 2007
1056	81	H	HV	CC	HV_CC	0	1	0	0	0	0	0	0	0	0	0	0	0	85.228	1	Feder et al. 2007
1057	104	H	HV	CG	HV_CG	0	0	1	0	0	0	0	0	0	0	0	0	0	85.2747	1	Feder et al. 2007
1058	10	T	JT	CG	JT_CG	0	0	0	0	0	0	0	0	0	0	0	1	0	85.6511	0	Feder et al. 2007
1059	2295	H	HV	CG	HV_CG	1	0	1	0	0	0	0	0	0	0	0	0	0	86	1	(Feder et al. 2008; Feder et al. 2009)
1060	26	J	JT	CC	JT_CC	0	0	0	0	0	0	0	0	0	0	1	0	0	86.1648	1	Feder et al. 2007
1061	69	K	UK	CG	UK_CG	0	0	0	0	0	1	0	0	0	0	0	0	0	86.2198	1	Feder et al. 2007
1062	79	N1	IW	CG	IW_CG	0	0	0	0	0	0	0	0	1	0	0	0	0	86.2225	0	Feder et al. 2007
1063	56	K	UK	CC	UK_CC	0	0	0	0	1	0	0	0	0	0	0	0	0	87.2143	0	Feder et al. 2007
1064	92	T	JT	CC	JT_CC	0	0	0	0	0	0	0	0	0	0	1	0	0	87.2418	1	Feder et al. 2007
1065	98	T	JT	GG	JT_GG	0	0	0	0	0	0	0	0	0	0	0	0	1	87.2527	0	Feder et al. 2007
1066	128	H	HV	CG	HV_CG	0	0	1	0	0	0	0	0	0	0	0	0	0	87.3049	0	Feder et al. 2007
1067	9	K	UK	GG	UK_GG	0	0	0	0	0	0	1	0	0	0	0	0	0	87.7418	1	Feder et al. 2007
1068	1031	HV	HV	CC	HV_CC	1	1	0	0	0	0	0	0	0	0	0	0	0	88	0	(Feder et al. 2008; Feder et al. 2009)
1069	107	K	UK	CG	UK_CG	0	0	0	0	0	1	0	0	0	0	0	0	0	89.2885	1	Feder et al. 2007
1070	3511	N1	IW	CG	IW_CG	1	0	0	0	0	0	0	0	1	0	0	0	0	90	1	(Feder et al. 2008; Feder et al. 2009)
1071	61	K	UK	CC	UK_CC	0	0	0	0	1	0	0	0	0	0	0	0	0	90.2253	1	Feder et al. 2007
1072	147	N1	IW	CG	IW_CG	0	0	0	0	0	0	0	0	1	0	0	0	0	90.3846	0	Feder et al. 2007
1073	3545	H	HV	CG	HV_CG	1	0	1	0	0	0	0	0	0	0	0	0	0	91	0	(Feder et al. 2008; Feder et al. 2009)
1074	27	J	JT	GG	JT_GG	0	0	0	0	0	0	0	0	0	0	0	0	1	91.1813	1	Feder et al. 2007
1075	130	H	HV	CG	HV_CG	0	0	1	0	0	0	0	0	0	0	0	0	0	91.3187	1	Feder et al. 2007
1076	3688	K	UK	GG	UK_GG	1	0	0	0	0	0	1	0	0	0	0	0	0	92	0	(Feder et al. 2008; Feder et al. 2009)
1077	148	K	UK	CC	UK_CC	0	0	0	0	1	0	0	0	0	0	0	0	0	92.3901	1	Feder et al. 2007
1078	3381	K	UK	CC	UK_CC	1	0	0	0	1	0	0	0	0	0	0	0	0	103	1	(Feder et al. 2008; Feder et al. 2009)
1079	1_1004	HV5	HV	CC	HV_CC	1	1	0	0	0	0	0	0	0	0	0	0	0	78.18	1	Current study
1080	1_1165	H6a	HV	CG	HV_CG	1	0	1	0	0	0	0	0	0	0	0	0	0	71.08	0	Current study
1081	1_1200	N1	IW	CG	IW_CG	1	0	0	0	0	0	0	0	1	0	0	0	0	70.68	1	Current study
1082	12_1047	N1	IW	CC	IW_CC	1	0	0	0	0	0	0	1	0	0	0	0	0	55.19	1	Current study
1083	12_1510	K	UK	CG	UK_CG	1	0	0	0	0	1	0	0	0	0	0	0	0	58.68	0	Current study
1084	12_1517	HV	HV	CC	HV_CC	1	1	0	0	0	0	0	0	0	0	0	0	0	68.16	0	Current study
1085	12_1521	I	IW	CG	IW_CG	1	0	0	0	0	0	0	0	1	0	0	0	0	50.7	0	Current study
1086	12_1526	K	UK	CC	UK_CC	1	0	0	0	1	0	0	0	0	0	0	0	0	72.83	1	Current study
1087	12_1603	HV0a	HV	CC	HV_CC	1	1	0	0	0	0	0	0	0	0	0	0	0	55.15	0	Current study
1088	12_1606	N1	IW	CG	IW_CG	1	0	0	0	0	0	0	0	1	0	0	0	0	66.36	0	Current study
1089	12_1619	W	IW	CC	IW_CC	1	0	0	0	0	0	0	1	0	0	0	0	0	71.65	0	Current study
1090	12_1622	K	UK	CG	UK_CG	1	0	0	0	0	1	0	0	0	0	0	0	0	56.87	0	Current study
1091	12_1655	K	UK	CC	UK_CC	1	0	0	0	1	0	0	0	0	0	0	0	0	75.9	1	Current study
1092	13_1753	V7a	HV	CC	HV_CC	1	1	0	0	0	0	0	0	0	0	0	0	0	65.62	0	Current study
1093	13_1809	J	JT	CC	JT_CC	1	0	0	0	0	0	0	0	0	0	1	0	0	70.17	1	Current study
1094	13_2206	K	UK	CC	UK_CC	1	0	0	0	1	0	0	0	0	0	0	0	0	66.33	0	Current study
1095	16_1321	HV	HV	CG	HV_CG	1	0	1	0	0	0	0	0	0	0	0	0	0	58.89	0	Current study
1096	16_1335	T	JT	CC	JT_CC	1	0	0	0	0	0	0	0	0	0	1	0	0	72.81	1	Current study
1097	16_1349	H6a	HV	CG	HV_CG	1	0	1	0	0	0	0	0	0	0	0	0	0	78.65	1	Current study
1098	16_1562	U234789	UK	CG	UK_CG	1	0	0	0	0	1	0	0	0	0	0	0	0	73.4	0	Current study
1099	16_1568	H6a	HV	GG	HV_GG	1	0	0	1	0	0	0	0	0	0	0	0	0	68.24	0	Current study
1100	16_1590	U6a7	UK	CG	UK_CG	1	0	0	0	0	1	0	0	0	0	0	0	0	65.33	1	Current study
1101	16_1591	I4a	IW	CC	IW_CC	1	0	0	0	0	0	0	1	0	0	0	0	0	55.91	0	Current study
1102	16_1595	J	JT	CC	JT_CC	1	0	0	0	0	0	0	0	0	0	1	0	0	58.01	0	Current study
1103	16_1596	T1a1	JT	CC	JT_CC	1	0	0	0	0	0	0	0	0	0	1	0	0	55.99	0	Current study
1104	16_2307	K	UK	CG	UK_CG	1	0	0	0	0	1	0	0	0	0	0	0	0	67.02	0	Current study
1105	16_2311	J	JT	GG	JT_GG	1	0	0	0	0	0	0	0	0	0	0	0	1	57.53	1	Current study
1106	16_2316	K	UK	CG	UK_CG	1	0	0	0	0	1	0	0	0	0	0	0	0	87.84	0	Current study
1107	16_2352	H6a	HV	CG	HV_CG	1	0	1	0	0	0	0	0	0	0	0	0	0	73.1	0	Current study
1108	16_2369	J	JT	CC	JT_CC	1	0	0	0	0	0	0	0	0	0	1	0	0	71.25	0	Current study
1109	16_2390	H5a	HV	CC	HV_CC	1	1	0	0	0	0	0	0	0	0	0	0	0	63.85	0	Current study
1110	16_2395	N1	IW	CG	IW_CG	1	0	0	0	0	0	0	0	1	0	0	0	0	53.96	0	Current study
1111	16_2399	K	UK	CC	UK_CC	1	0	0	0	1	0	0	0	0	0	0	0	0	63.47	1	Current study
1112	16_2401	K	UK	CC	UK_CC	1	0	0	0	1	0	0	0	0	0	0	0	0	77.51	0	Current study
1113	16_2402	J2a	JT	CG	JT_CG	1	0	0	0	0	0	0	0	0	0	0	1	0	69.95	1	Current study
1114	16_2411	U	UK	CC	UK_CC	1	0	0	0	1	0	0	0	0	0	0	0	0	70.32	0	Current study
1115	16_2463	J	JT	GG	JT_GG	1	0	0	0	0	0	0	0	0	0	0	0	1	65.16	0	Current study
1116	16_2482	K	UK	CC	UK_CC	1	0	0	0	1	0	0	0	0	0	0	0	0	83.35	1	Current study
1117	16_2483	U1b1	UK	CG	UK_CG	1	0	0	0	0	1	0	0	0	0	0	0	0	72.02	0	Current study
1118	17_2506	T1	JT	CC	JT_CC	1	0	0	0	0	0	0	0	0	0	1	0	0	75.65	0	Current study
1119	17_2514	T1	JT	CG	JT_CG	1	0	0	0	0	0	0	0	0	0	0	1	0	63.14	1	Current study
1120	17_2521	T2	JT	CC	JT_CC	1	0	0	0	0	0	0	0	0	0	1	0	0	64.67	1	Current study
1121	17_2528	T1	JT	CG	JT_CG	1	0	0	0	0	0	0	0	0	0	0	1	0	72.6	1	Current study
1122	17_2545	U8b1b	UK	CC	UK_CC	1	0	0	0	1	0	0	0	0	0	0	0	0	75.5	0	Current study
1123	17_2565	K	UK	CG	UK_CG	1	0	0	0	0	1	0	0	0	0	0	0	0	77.33	1	Current study
1124	17_2579	J	JT	CG	JT_CG	1	0	0	0	0	0	0	0	0	0	0	1	0	69.75	0	Current study
1125	17_2587	K	UK	CC	UK_CC	1	0	0	0	1	0	0	0	0	0	0	0	0	69.32	1	Current study
1126	17_2597	I	IW	CC	IW_CC	1	0	0	0	0	0	0	1	0	0	0	0	0	50.95	1	Current study
1127	17_2649	J2a	JT	CC	JT_CC	1	0	0	0	0	0	0	0	0	0	1	0	0	66.15	1	Current study
1128	17_2652	U	UK	GG	UK_GG	1	0	0	0	0	0	1	0	0	0	0	0	0	72.56	0	Current study
1129	17_2688	N9a3	IW	CC	IW_CC	1	0	0	0	0	0	0	1	0	0	0	0	0	66.05	1	Current study
1130	17_4002	K	UK	CG	UK_CG	1	0	0	0	0	1	0	0	0	0	0	0	0	76.68	1	Current study
1131	17_4048	K	UK	CG	UK_CG	1	0	0	0	0	1	0	0	0	0	0	0	0	73.27	0	Current study
1132	18_2721	U7a5	UK	GG	UK_GG	1	0	0	0	0	0	1	0	0	0	0	0	0	68.16	1	Current study
1133	18_2735	N1	IW	CG	IW_CG	1	0	0	0	0	0	0	0	1	0	0	0	0	53.54	1	Current study
1134	18_2762	I4a	IW	CG	IW_CG	1	0	0	0	0	0	0	0	1	0	0	0	0	66.33	0	Current study
1135	18_2781	J	JT	CC	JT_CC	1	0	0	0	0	0	0	0	0	0	1	0	0	65.62	1	Current study
1136	18_2784	U3a	UK	CG	UK_CG	1	0	0	0	0	1	0	0	0	0	0	0	0	68.23	0	Current study
1137	18_2789	HV0a	HV	CC	HV_CC	1	1	0	0	0	0	0	0	0	0	0	0	0	81.91	0	Current study
1138	18_2796	U6	UK	CG	UK_CG	1	0	0	0	0	1	0	0	0	0	0	0	0	58.16	1	Current study
1139	18_2812	U234789	UK	CC	UK_CC	1	0	0	0	1	0	0	0	0	0	0	0	0	57.31	1	Current study
1140	18_2869	U	UK	GG	UK_GG	1	0	0	0	0	0	1	0	0	0	0	0	0	62.3	1	Current study
1141	18_2877	K	UK	CG	UK_CG	1	0	0	0	0	1	0	0	0	0	0	0	0	68.06	0	Current study
1142	18_3267	K	UK	CG	UK_CG	1	0	0	0	0	1	0	0	0	0	0	0	0	66.51	0	Current study
1143	19_2934	U6	UK	CG	UK_CG	1	0	0	0	0	1	0	0	0	0	0	0	0	85.78	0	Current study
1144	19_2938	N1	IW	GG	IW_GG	1	0	0	0	0	0	0	0	0	1	0	0	0	82.04	0	Current study
1145	19_2953	K	UK	CG	UK_CG	1	0	0	0	0	1	0	0	0	0	0	0	0	73.85	0	Current study
1146	20_3123	U7a5	UK	GG	UK_GG	1	0	0	0	0	0	1	0	0	0	0	0	0	67.41	0	Current study
1147	20_3124	J1b1a	JT	CC	JT_CC	1	0	0	0	0	0	0	0	0	0	1	0	0	70.7	0	Current study
1148	20_3125	N1	IW	CG	IW_CG	1	0	0	0	0	0	0	0	1	0	0	0	0	71.07	0	Current study
1149	20_3126	J	JT	CC	JT_CC	1	0	0	0	0	0	0	0	0	0	1	0	0	78.33	1	Current study
1150	20_3154	H6a	HV	CC	HV_CC	1	1	0	0	0	0	0	0	0	0	0	0	0	55.79	0	Current study
1151	20_3158	H6a	HV	CC	HV_CC	1	1	0	0	0	0	0	0	0	0	0	0	0	62.84	1	Current study
1152	20_3165	K	UK	GG	UK_GG	1	0	0	0	0	0	1	0	0	0	0	0	0	57.99	1	Current study
1153	20_3171	N1	IW	CG	IW_CG	1	0	0	0	0	0	0	0	1	0	0	0	0	60.6	1	Current study
1154	21_1356	HV	HV	CC	HV_CC	1	1	0	0	0	0	0	0	0	0	0	0	0	55.32	0	Current study
1155	21_1402	J	JT	GG	JT_GG	1	0	0	0	0	0	0	0	0	0	0	0	1	62.55	1	Current study
1156	21_1410	HV5	HV	CC	HV_CC	1	1	0	0	0	0	0	0	0	0	0	0	0	61.6	0	Current study
1157	21_1411	T2	JT	CC	JT_CC	1	0	0	0	0	0	0	0	0	0	1	0	0	44.37	1	Current study
1158	21_1412	K	UK	CC	UK_CC	1	0	0	0	1	0	0	0	0	0	0	0	0	77.72	1	Current study
1159	21_1419	K	UK	CG	UK_CG	1	0	0	0	0	1	0	0	0	0	0	0	0	80.26	1	Current study
1160	21_1464	K	UK	CC	UK_CC	1	0	0	0	1	0	0	0	0	0	0	0	0	66.46	1	Current study
1161	21_3305	N1	IW	CC	IW_CC	1	0	0	0	0	0	0	1	0	0	0	0	0	78.16	0	Current study
1162	21_3319	K	UK	CC	UK_CC	1	0	0	0	1	0	0	0	0	0	0	0	0	56.11	0	Current study
1163	21_3355	HV	HV	CG	HV_CG	1	0	1	0	0	0	0	0	0	0	0	0	0	75.52	0	Current study
1164	21_3377	N1	IW	CC	IW_CC	1	0	0	0	0	0	0	1	0	0	0	0	0	72.64	1	Current study
1165	21_3383	HV0a	HV	CG	HV_CG	1	0	1	0	0	0	0	0	0	0	0	0	0	50.24	0	Current study
1166	21_3388	T2	JT	CG	JT_CG	1	0	0	0	0	0	0	0	0	0	0	1	0	63.17	1	Current study
1167	21_3393	N1	IW	CC	IW_CC	1	0	0	0	0	0	0	1	0	0	0	0	0	81.24	1	Current study
1168	21_3418	J	JT	CC	JT_CC	1	0	0	0	0	0	0	0	0	0	1	0	0	69.17	1	Current study
1169	21_3419	U234789	UK	CG	UK_CG	1	0	0	0	0	1	0	0	0	0	0	0	0	55.28	0	Current study
1170	21_3428	K	UK	CC	UK_CC	1	0	0	0	1	0	0	0	0	0	0	0	0	60.76	0	Current study
1171	21_3469	HV0a	HV	CG	HV_CG	1	0	1	0	0	0	0	0	0	0	0	0	0	76.59	0	Current study
1172	21_3472	K	UK	CC	UK_CC	1	0	0	0	1	0	0	0	0	0	0	0	0	62.18	1	Current study
1173	21_3481	U2e	UK	CC	UK_CC	1	0	0	0	1	0	0	0	0	0	0	0	0	74.17	1	Current study
1174	22_3508	V7a	HV	CC	HV_CC	1	1	0	0	0	0	0	0	0	0	0	0	0	70.83	0	Current study
1175	22_3510	K	UK	CG	UK_CG	1	0	0	0	0	1	0	0	0	0	0	0	0	72.58	0	Current study
1176	22_3514	N1	IW	CG	IW_CG	1	0	0	0	0	0	0	0	1	0	0	0	0	66.14	0	Current study
1177	22_3519	K	UK	CC	UK_CC	1	0	0	0	1	0	0	0	0	0	0	0	0	82.99	1	Current study
1178	22_3525	K	UK	CC	UK_CC	1	0	0	0	1	0	0	0	0	0	0	0	0	76.68	0	Current study
1179	22_3539	K	UK	CG	UK_CG	1	0	0	0	0	1	0	0	0	0	0	0	0	62.27	0	Current study
1180	22_3548	HV5	HV	CC	HV_CC	1	1	0	0	0	0	0	0	0	0	0	0	0	55.58	0	Current study
1181	22_3672	H5a1	HV	GG	HV_GG	1	0	0	1	0	0	0	0	0	0	0	0	0	51.9	1	Current study
1182	22_3675	N1	IW	CC	IW_CC	1	0	0	0	0	0	0	1	0	0	0	0	0	70.03	0	Current study
1183	22_3678	K	UK	CC	UK_CC	1	0	0	0	1	0	0	0	0	0	0	0	0	70.78	1	Current study
1184	23_3723	H6a	HV	CG	HV_CG	1	0	1	0	0	0	0	0	0	0	0	0	0	45.45	1	Current study
1185	23_3737	K	UK	CC	UK_CC	1	0	0	0	1	0	0	0	0	0	0	0	0	81.54	0	Current study
1186	23_3751	X2bd	IW	CC	IW_CC	1	0	0	0	0	0	0	1	0	0	0	0	0	64.29	1	Current study
1187	23_3767	K	UK	CC	UK_CC	1	0	0	0	1	0	0	0	0	0	0	0	0	74.76	1	Current study
1188	23_3771	T1	JT	CC	JT_CC	1	0	0	0	0	0	0	0	0	0	1	0	0	65.68	0	Current study
1189	23_3800	HV	HV	CC	HV_CC	1	1	0	0	0	0	0	0	0	0	0	0	0	82.56	1	Current study
1190	23_3811	N1	IW	CG	IW_CG	1	0	0	0	0	0	0	0	1	0	0	0	0	75.2	0	Current study
1191	23_3819	H6a	HV	CG	HV_CG	1	0	1	0	0	0	0	0	0	0	0	0	0	84.06	1	Current study
1192	23_3835	K	UK	CC	UK_CC	1	0	0	0	1	0	0	0	0	0	0	0	0	57.41	0	Current study
1193	23_3838	K	UK	GG	UK_GG	1	0	0	0	0	0	1	0	0	0	0	0	0	78.01	0	Current study
1194	23_3848	K	UK	CG	UK_CG	1	0	0	0	0	1	0	0	0	0	0	0	0	49.28	0	Current study
1195	23_3863	N1	IW	CC	IW_CC	1	0	0	0	0	0	0	1	0	0	0	0	0	75.46	1	Current study
1196	23_3883	N9a3	IW	CC	IW_CC	1	0	0	0	0	0	0	1	0	0	0	0	0	55.92	1	Current study
1197	23_3885	H6a	HV	CG	HV_CG	1	0	1	0	0	0	0	0	0	0	0	0	0	61.01	0	Current study
1198	24_3904	N1	IW	CC	IW_CC	1	0	0	0	0	0	0	1	0	0	0	0	0	58.65	0	Current study
1199	40003	N9a3	IW	CC	IW_CC	1	0	0	0	0	0	0	1	0	0	0	0	0	62.6401	0	Current study
1200	40004	H	HV	CG	HV_CG	1	0	1	0	0	0	0	0	0	0	0	0	0	70.3049	0	Current study
1201	40005	K	UK	CG	UK_CG	1	0	0	0	0	1	0	0	0	0	0	0	0	66.0934	0	Current study
1202	40007	K	UK	CC	UK_CC	1	0	0	0	1	0	0	0	0	0	0	0	0	44.3599	1	Current study
1203	40010	K	UK	CG	UK_CG	1	0	0	0	0	1	0	0	0	0	0	0	0	51.522	1	Current study
1204	40022	H	HV	CG	HV_CG	1	0	1	0	0	0	0	0	0	0	0	0	0	57.9808	1	Current study
1205	40024	HV	HV	GG	HV_GG	1	0	0	1	0	0	0	0	0	0	0	0	0	70.3846	1	Current study
1206	40027	K	UK	CC	UK_CC	1	0	0	0	1	0	0	0	0	0	0	0	0	44.1923	0	Current study
1207	40032	H	HV	CC	HV_CC	1	1	0	0	0	0	0	0	0	0	0	0	0	66.9011	1	Current study
1208	40039	J	JT	CC	JT_CC	1	0	0	0	0	0	0	0	0	0	1	0	0	50.3379	1	Current study
1209	40042	U8b1b	UK	CG	UK_CG	1	0	0	0	0	1	0	0	0	0	0	0	0	63.9835	1	Current study
1210	40043	H	HV	CC	HV_CC	1	1	0	0	0	0	0	0	0	0	0	0	0	44.7143	0	Current study
1211	40056	K	UK	CC	UK_CC	1	0	0	0	1	0	0	0	0	0	0	0	0	53.4341	0	Current study
1212	40057	K	UK	CG	UK_CG	1	0	0	0	0	1	0	0	0	0	0	0	0	73.7115	0	Current study
1213	40061	J	JT	CC	JT_CC	1	0	0	0	0	0	0	0	0	0	1	0	0	73.5165	1	Current study
1214	40062	H	HV	CC	HV_CC	1	1	0	0	0	0	0	0	0	0	0	0	0	79.5165	0	Current study
1215	40064	K	UK	CC	UK_CC	1	0	0	0	1	0	0	0	0	0	0	0	0	63.1099	1	Current study
1216	40066	N9a3	IW	CC	IW_CC	1	0	0	0	0	0	0	1	0	0	0	0	0	55.739	0	Current study
1217	40068	K	UK	CG	UK_CG	1	0	0	0	0	1	0	0	0	0	0	0	0	68.8626	0	Current study
1218	40070	H	HV	CC	HV_CC	1	1	0	0	0	0	0	0	0	0	0	0	0	53.1071	0	Current study
1219	40072	HV5	HV	CG	HV_CG	1	0	1	0	0	0	0	0	0	0	0	0	0	61.5797	1	Current study
1220	40074	J	JT	CC	JT_CC	1	0	0	0	0	0	0	0	0	0	1	0	0	62.1484	1	Current study
1221	40075	U234789	UK	CG	UK_CG	1	0	0	0	0	1	0	0	0	0	0	0	0	52.6731	0	Current study
1222	40077	HV0a	HV	CC	HV_CC	1	1	0	0	0	0	0	0	0	0	0	0	0	65.1044	1	Current study
1223	40082	N1	IW	CG	IW_CG	1	0	0	0	0	0	0	0	1	0	0	0	0	52.9588	1	Current study
1224	40098	K	UK	CC	UK_CC	1	0	0	0	1	0	0	0	0	0	0	0	0	48.1016	1	Current study
1225	40106	K	UK	CG	UK_CG	1	0	0	0	0	1	0	0	0	0	0	0	0	45.6181	0	Current study
1226	40107	H	HV	CC	HV_CC	1	1	0	0	0	0	0	0	0	0	0	0	0	59.7692	1	Current study
1227	40108	H	HV	CC	HV_CC	1	1	0	0	0	0	0	0	0	0	0	0	0	65.6538	1	Current study
1228	40115	K	UK	CG	UK_CG	1	0	0	0	0	1	0	0	0	0	0	0	0	59.6923	1	Current study
1229	40116	K	UK	GG	UK_GG	1	0	0	0	0	0	1	0	0	0	0	0	0	57.3846	0	Current study
1230	40117	H	HV	GG	HV_GG	1	0	0	1	0	0	0	0	0	0	0	0	0	56.9396	0	Current study
1231	40118	J1b1a	JT	CG	JT_CG	1	0	0	0	0	0	0	0	0	0	0	1	0	54	0	Current study
1232	40128	U1b1	UK	CG	UK_CG	1	0	0	0	0	1	0	0	0	0	0	0	0	83.8242	0	Current study
1233	40134	H	HV	GG	HV_GG	1	0	0	1	0	0	0	0	0	0	0	0	0	45.228	1	Current study
1234	40143	W	IW	CC	IW_CC	1	0	0	0	0	0	0	1	0	0	0	0	0	51.4396	1	Current study
1235	40147	K	UK	CC	UK_CC	1	0	0	0	1	0	0	0	0	0	0	0	0	51.1896	0	Current study
1236	40148	H	HV	CG	HV_CG	1	0	1	0	0	0	0	0	0	0	0	0	0	49.9698	0	Current study
1237	40150	W	IW	CG	IW_CG	1	0	0	0	0	0	0	0	1	0	0	0	0	42.2775	1	Current study
1238	40151	K	UK	CG	UK_CG	1	0	0	0	0	1	0	0	0	0	0	0	0	50.7088	1	Current study
1239	40152	H	HV	CC	HV_CC	1	1	0	0	0	0	0	0	0	0	0	0	0	49.2857	1	Current study
1240	40161	H	HV	CC	HV_CC	1	1	0	0	0	0	0	0	0	0	0	0	0	51.2857	1	Current study
1241	40163	K	UK	CC	UK_CC	1	0	0	0	1	0	0	0	0	0	0	0	0	63.6181	0	Current study
1242	40165	J	JT	CG	JT_CG	1	0	0	0	0	0	0	0	0	0	0	1	0	63.7775	1	Current study
1243	40167	K	UK	CG	UK_CG	1	0	0	0	0	1	0	0	0	0	0	0	0	62.294	1	Current study
1244	40172	X2	IW	CC	IW_CC	1	0	0	0	0	0	0	1	0	0	0	0	0	58.3297	1	Current study
1245	40176	K	UK	CG	UK_CG	1	0	0	0	0	1	0	0	0	0	0	0	0	45.7665	1	Current study
1246	40182	H	HV	CC	HV_CC	1	1	0	0	0	0	0	0	0	0	0	0	0	67.3269	1	Current study
1247	40185	H	HV	CG	HV_CG	1	0	1	0	0	0	0	0	0	0	0	0	0	52.4588	0	Current study
1248	40192	I	IW	CC	IW_CC	1	0	0	0	0	0	0	1	0	0	0	0	0	54.0632	0	Current study
1249	40194	K	UK	CG	UK_CG	1	0	0	0	0	1	0	0	0	0	0	0	0	50.8077	0	Current study
1250	40197	H	HV	CC	HV_CC	1	1	0	0	0	0	0	0	0	0	0	0	0	54.4615	1	Current study
1251	40201	K	UK	CG	UK_CG	1	0	0	0	0	1	0	0	0	0	0	0	0	62.3764	1	Current study
1252	40206	K	UK	CG	UK_CG	1	0	0	0	0	1	0	0	0	0	0	0	0	57.9918	0	Current study
1253	40211	T2	JT	CC	JT_CC	1	0	0	0	0	0	0	0	0	0	1	0	0	55.022	0	Current study
1254	40215	J	JT	CC	JT_CC	1	0	0	0	0	0	0	0	0	0	1	0	0	66.1099	1	Current study
1255	40219	K	UK	CG	UK_CG	1	0	0	0	0	1	0	0	0	0	0	0	0	64.294	1	Current study
1256	40220	K	UK	CC	UK_CC	1	0	0	0	1	0	0	0	0	0	0	0	0	55.5879	0	Current study
1257	40223	T1a1	JT	CC	JT_CC	1	0	0	0	0	0	0	0	0	0	1	0	0	48.4863	0	Current study
1258	40236	U	UK	CG	UK_CG	1	0	0	0	0	1	0	0	0	0	0	0	0	73.283	0	Current study
1259	40238	HV	HV	CC	HV_CC	1	1	0	0	0	0	0	0	0	0	0	0	0	72.9121	0	Current study
1260	40242	HV	HV	CC	HV_CC	1	1	0	0	0	0	0	0	0	0	0	0	0	71.4176	0	Current study
1261	40243	K	UK	CC	UK_CC	1	0	0	0	1	0	0	0	0	0	0	0	0	63.8544	1	Current study
1262	40246	K	UK	CG	UK_CG	1	0	0	0	0	1	0	0	0	0	0	0	0	42.2885	0	Current study
1263	40247	T2	JT	CC	JT_CC	1	0	0	0	0	0	0	0	0	0	1	0	0	63.8516	1	Current study
1264	40250	H	HV	CG	HV_CG	1	0	1	0	0	0	0	0	0	0	0	0	0	59.6703	1	Current study
1265	40251	K	UK	GG	UK_GG	1	0	0	0	0	0	1	0	0	0	0	0	0	53.8571	1	Current study
1266	40253	K	UK	CC	UK_CC	1	0	0	0	1	0	0	0	0	0	0	0	0	72.272	1	Current study
1267	40254	J1b1a	JT	CC	JT_CC	1	0	0	0	0	0	0	0	0	0	1	0	0	77.0357	0	Current study
1268	40255	W3a1	IW	CC	IW_CC	1	0	0	0	0	0	0	1	0	0	0	0	0	53.8434	1	Current study
1269	40256	K	UK	CC	UK_CC	1	0	0	0	1	0	0	0	0	0	0	0	0	77.989	1	Current study
1270	40260	H	HV	CG	HV_CG	1	0	1	0	0	0	0	0	0	0	0	0	0	43.511	1	Current study
1271	40262	H6a	HV	GG	HV_GG	1	0	0	1	0	0	0	0	0	0	0	0	0	72.5659	0	Current study
1272	40263	K	UK	CG	UK_CG	1	0	0	0	0	1	0	0	0	0	0	0	0	71.2005	0	Current study
1273	40267	J1c1	JT	CG	JT_CG	1	0	0	0	0	0	0	0	0	0	0	1	0	52.9863	1	Current study
1274	40268	J	JT	CC	JT_CC	1	0	0	0	0	0	0	0	0	0	1	0	0	71.7692	1	Current study
1275	40284	N1	IW	CC	IW_CC	1	0	0	0	0	0	0	1	0	0	0	0	0	80.4038	0	Current study
1276	40285	H6a	HV	CC	HV_CC	1	1	0	0	0	0	0	0	0	0	0	0	0	62.7527	1	Current study
1277	40287	H	HV	CG	HV_CG	1	0	1	0	0	0	0	0	0	0	0	0	0	51.544	0	Current study
1278	40288	HV0a	HV	CC	HV_CC	1	1	0	0	0	0	0	0	0	0	0	0	0	46.0577	0	Current study
1279	40306	H	HV	GG	HV_GG	1	0	0	1	0	0	0	0	0	0	0	0	0	72.1346	1	Current study
1280	40308	T2	JT	CG	JT_CG	1	0	0	0	0	0	0	0	0	0	0	1	0	60.5934	0	Current study
1281	40312	H	HV	CG	HV_CG	1	0	1	0	0	0	0	0	0	0	0	0	0	59.9368	1	Current study
1282	40313	HV5	HV	CC	HV_CC	1	1	0	0	0	0	0	0	0	0	0	0	0	62.7445	0	Current study
1283	40317	K	UK	CG	UK_CG	1	0	0	0	0	1	0	0	0	0	0	0	0	48.7143	1	Current study
1284	40318	K	UK	CC	UK_CC	1	0	0	0	1	0	0	0	0	0	0	0	0	77.0165	0	Current study
1285	40320	W	IW	CG	IW_CG	1	0	0	0	0	0	0	0	1	0	0	0	0	56.8022	0	Current study
1286	40323	K	UK	CG	UK_CG	1	0	0	0	0	1	0	0	0	0	0	0	0	56.2198	0	Current study
1287	40330	HV5	HV	CC	HV_CC	1	1	0	0	0	0	0	0	0	0	0	0	0	70.9478	1	Current study
1288	40334	K	UK	CG	UK_CG	1	0	0	0	0	1	0	0	0	0	0	0	0	69.1209	1	Current study
1289	40337	K	UK	GG	UK_GG	1	0	0	0	0	0	1	0	0	0	0	0	0	51.522	0	Current study
1290	40338	U3a	UK	CC	UK_CC	1	0	0	0	1	0	0	0	0	0	0	0	0	68.7225	0	Current study
1291	40345	H	HV	CC	HV_CC	1	1	0	0	0	0	0	0	0	0	0	0	0	65.0687	1	Current study
1292	40346	H	HV	CC	HV_CC	1	1	0	0	0	0	0	0	0	0	0	0	0	68.6896	1	Current study
1293	40352	H	HV	CC	HV_CC	1	1	0	0	0	0	0	0	0	0	0	0	0	58.7088	0	Current study
1294	40356	J1c1	JT	CC	JT_CC	1	0	0	0	0	0	0	0	0	0	1	0	0	53.011	0	Current study
1295	40369	H	HV	CG	HV_CG	1	0	1	0	0	0	0	0	0	0	0	0	0	55.511	0	Current study
1296	40382	K	UK	CC	UK_CC	1	0	0	0	1	0	0	0	0	0	0	0	0	77.1896	1	Current study
1297	40383	H	HV	CC	HV_CC	1	1	0	0	0	0	0	0	0	0	0	0	0	62.3956	0	Current study
1298	40385	H	HV	CG	HV_CG	1	0	1	0	0	0	0	0	0	0	0	0	0	65.1841	1	Current study
1299	40388	K	UK	CG	UK_CG	1	0	0	0	0	1	0	0	0	0	0	0	0	46.0549	1	Current study
1300	40397	K	UK	CG	UK_CG	1	0	0	0	0	1	0	0	0	0	0	0	0	62.2225	0	Current study
1301	40402	K	UK	CG	UK_CG	1	0	0	0	0	1	0	0	0	0	0	0	0	74.3352	0	Current study
1302	40407	K	UK	CG	UK_CG	1	0	0	0	0	1	0	0	0	0	0	0	0	49.5027	0	Current study
1303	40408	H5a	HV	GG	HV_GG	1	0	0	1	0	0	0	0	0	0	0	0	0	63.5769	1	Current study
1304	40488	H	HV	CG	HV_CG	1	0	1	0	0	0	0	0	0	0	0	0	0	66.7885	1	Current study
1305	40493	H	HV	CC	HV_CC	1	1	0	0	0	0	0	0	0	0	0	0	0	55.6648	0	Current study
1306	40495	T2	JT	CG	JT_CG	1	0	0	0	0	0	0	0	0	0	0	1	0	76.2912	1	Current study
1307	40500	HV	HV	CG	HV_CG	1	0	1	0	0	0	0	0	0	0	0	0	0	66.5	0	Current study
1308	40506	J	JT	GG	JT_GG	1	0	0	0	0	0	0	0	0	0	0	0	1	54.1291	0	Current study
1309	40509	K	UK	CC	UK_CC	1	0	0	0	1	0	0	0	0	0	0	0	0	75.0549	0	Current study
1310	40516	U1b1	UK	CG	UK_CG	1	0	0	0	0	1	0	0	0	0	0	0	0	68.978	1	Current study
1311	40531	K	UK	CC	UK_CC	1	0	0	0	1	0	0	0	0	0	0	0	0	66.3571	0	Current study
1312	40539	K	UK	GG	UK_GG	1	0	0	0	0	0	1	0	0	0	0	0	0	70.4093	1	Current study
1313	40540	H	HV	CG	HV_CG	1	0	1	0	0	0	0	0	0	0	0	0	0	48.2912	1	Current study
1314	40542	H6a	HV	CG	HV_CG	1	0	1	0	0	0	0	0	0	0	0	0	0	69.3516	0	Current study
1315	40546	HV5	HV	CG	HV_CG	1	0	1	0	0	0	0	0	0	0	0	0	0	73.3654	0	Current study
1316	40547	H6a	HV	CC	HV_CC	1	1	0	0	0	0	0	0	0	0	0	0	0	44.478	0	Current study
1317	40557	N1	IW	CC	IW_CC	1	0	0	0	0	0	0	1	0	0	0	0	0	64.8626	0	Current study
1318	40563	K	UK	GG	UK_GG	1	0	0	0	0	0	1	0	0	0	0	0	0	55.4643	1	Current study
1319	40565	T2	JT	CC	JT_CC	1	0	0	0	0	0	0	0	0	0	1	0	0	60.3434	0	Current study
1320	40570	W3a1	IW	CC	IW_CC	1	0	0	0	0	0	0	1	0	0	0	0	0	60.9038	1	Current study
1321	40659	HV0a	HV	CC	HV_CC	1	1	0	0	0	0	0	0	0	0	0	0	0	65.511	0	Current study
1322	40664	K	UK	CG	UK_CG	1	0	0	0	0	1	0	0	0	0	0	0	0	66.7363	1	Current study
1323	40669	K	UK	CC	UK_CC	1	0	0	0	1	0	0	0	0	0	0	0	0	75.206	1	Current study
1324	40670	K	UK	CC	UK_CC	1	0	0	0	1	0	0	0	0	0	0	0	0	46.5797	1	Current study
1325	40671	K	UK	CC	UK_CC	1	0	0	0	1	0	0	0	0	0	0	0	0	64.4258	1	Current study
1326	40674	K	UK	CC	UK_CC	1	0	0	0	1	0	0	0	0	0	0	0	0	74.0495	1	Current study
1327	40677	U1b1	UK	CC	UK_CC	1	0	0	0	1	0	0	0	0	0	0	0	0	74.3214	0	Current study
1328	40681	H	HV	CG	HV_CG	1	0	1	0	0	0	0	0	0	0	0	0	0	60.9615	1	Current study
1329	40684	HV	HV	CC	HV_CC	1	1	0	0	0	0	0	0	0	0	0	0	0	66.6731	0	Current study
1330	40690	K	UK	CG	UK_CG	1	0	0	0	0	1	0	0	0	0	0	0	0	39.8819	1	Current study
1331	40694	K	UK	CG	UK_CG	1	0	0	0	0	1	0	0	0	0	0	0	0	77.6099	1	Current study
1332	40700	K	UK	CG	UK_CG	1	0	0	0	0	1	0	0	0	0	0	0	0	49.467	0	Current study
1333	40703	H	HV	CG	HV_CG	1	0	1	0	0	0	0	0	0	0	0	0	0	47.4615	1	Current study
1334	40704	H	HV	CG	HV_CG	1	0	1	0	0	0	0	0	0	0	0	0	0	63.022	1	Current study
1335	40706	HV5	HV	CG	HV_CG	1	0	1	0	0	0	0	0	0	0	0	0	0	73.5824	1	Current study
1336	40707	K	UK	CG	UK_CG	1	0	0	0	0	1	0	0	0	0	0	0	0	40.1511	1	Current study
1337	40713	HV0a	HV	GG	HV_GG	1	0	0	1	0	0	0	0	0	0	0	0	0	53.5247	1	Current study
1338	40719	J	JT	CC	JT_CC	1	0	0	0	0	0	0	0	0	0	1	0	0	64.9011	1	Current study
1339	40731	V7a	HV	CC	HV_CC	1	1	0	0	0	0	0	0	0	0	0	0	0	70.6236	0	Current study
1340	40733	J	JT	CG	JT_CG	1	0	0	0	0	0	0	0	0	0	0	1	0	74.6374	1	Current study
1341	40736	N1	IW	GG	IW_GG	1	0	0	0	0	0	0	0	0	1	0	0	0	65.739	0	Current study
1342	40737	K	UK	CC	UK_CC	1	0	0	0	1	0	0	0	0	0	0	0	0	73.6016	1	Current study
1343	40739	HV	HV	CG	HV_CG	1	0	1	0	0	0	0	0	0	0	0	0	0	52.9231	0	Current study
1344	40740	K	UK	GG	UK_GG	1	0	0	0	0	0	1	0	0	0	0	0	0	56.0165	1	Current study
1345	40742	V7a	HV	CC	HV_CC	1	1	0	0	0	0	0	0	0	0	0	0	0	70.1841	0	Current study
1346	40745	K	UK	CC	UK_CC	1	0	0	0	1	0	0	0	0	0	0	0	0	48.1071	0	Current study
1347	40747	K	UK	CC	UK_CC	1	0	0	0	1	0	0	0	0	0	0	0	0	74.217	0	Current study
1348	40755	H	HV	CC	HV_CC	1	1	0	0	0	0	0	0	0	0	0	0	0	60.2033	1	Current study
1349	40756	H	HV	CG	HV_CG	1	0	1	0	0	0	0	0	0	0	0	0	0	65.2225	0	Current study
1350	40758	K	UK	CG	UK_CG	1	0	0	0	0	1	0	0	0	0	0	0	0	50.5632	0	Current study
1351	40764	HV	HV	CG	HV_CG	1	0	1	0	0	0	0	0	0	0	0	0	0	43.1731	1	Current study
1352	40766	H	HV	CG	HV_CG	1	0	1	0	0	0	0	0	0	0	0	0	0	50.2033	1	Current study
1353	40772	K	UK	CC	UK_CC	1	0	0	0	1	0	0	0	0	0	0	0	0	60.7335	1	Current study
1354	40773	K	UK	CC	UK_CC	1	0	0	0	1	0	0	0	0	0	0	0	0	47.3159	0	Current study
1355	40774	K	UK	CG	UK_CG	1	0	0	0	0	1	0	0	0	0	0	0	0	70.2967	0	Current study
1356	40776	J	JT	CC	JT_CC	1	0	0	0	0	0	0	0	0	0	1	0	0	45.9231	1	Current study
1357	40778	J	JT	CC	JT_CC	1	0	0	0	0	0	0	0	0	0	1	0	0	69.3297	0	Current study
1358	40782	H	HV	CC	HV_CC	1	1	0	0	0	0	0	0	0	0	0	0	0	65.3544	0	Current study
1359	40785	K	UK	CC	UK_CC	1	0	0	0	1	0	0	0	0	0	0	0	0	66.3599	1	Current study
1360	40791	HV5	HV	CG	HV_CG	1	0	1	0	0	0	0	0	0	0	0	0	0	68.3984	1	Current study
1361	40793	K	UK	CG	UK_CG	1	0	0	0	0	1	0	0	0	0	0	0	0	71.6538	1	Current study
1362	40798	H6a	HV	CG	HV_CG	1	0	1	0	0	0	0	0	0	0	0	0	0	55.5577	1	Current study
1363	40799	HV	HV	CG	HV_CG	1	0	1	0	0	0	0	0	0	0	0	0	0	65.5934	1	Current study
1364	40800	H	HV	CG	HV_CG	1	0	1	0	0	0	0	0	0	0	0	0	0	67.6071	1	Current study
1365	40801	K	UK	CC	UK_CC	1	0	0	0	1	0	0	0	0	0	0	0	0	78.6648	0	Current study
1366	40805	K	UK	CG	UK_CG	1	0	0	0	0	1	0	0	0	0	0	0	0	62.6319	0	Current study
1367	40808	K	UK	CG	UK_CG	1	0	0	0	0	1	0	0	0	0	0	0	0	72.7115	0	Current study
1368	40815	HV5	HV	CC	HV_CC	1	1	0	0	0	0	0	0	0	0	0	0	0	44.6456	1	Current study
1369	40816	J	JT	CC	JT_CC	1	0	0	0	0	0	0	0	0	0	1	0	0	66.3654	1	Current study
1370	40821	K	UK	CC	UK_CC	1	0	0	0	1	0	0	0	0	0	0	0	0	67.8214	1	Current study
1371	40822	H5a	HV	CC	HV_CC	1	1	0	0	0	0	0	0	0	0	0	0	0	66.8571	1	Current study
1372	40823	HV5	HV	CC	HV_CC	1	1	0	0	0	0	0	0	0	0	0	0	0	63.8462	1	Current study
1373	41000	N9a3	IW	CC	IW_CC	1	0	0	0	0	0	0	1	0	0	0	0	0	69.6264	0	Current study
1374	41001	K	UK	CG	UK_CG	1	0	0	0	0	1	0	0	0	0	0	0	0	59.5907	1	Current study
1375	41002	H	HV	CG	HV_CG	1	0	1	0	0	0	0	0	0	0	0	0	0	51.5632	0	Current study
1376	41004	K	UK	CC	UK_CC	1	0	0	0	1	0	0	0	0	0	0	0	0	59.5989	1	Current study
1377	41005	H5a	HV	CG	HV_CG	1	0	1	0	0	0	0	0	0	0	0	0	0	57.9698	1	Current study
1378	41014	HV	HV	CC	HV_CC	1	1	0	0	0	0	0	0	0	0	0	0	0	50.294	0	Current study
1379	41015	I	IW	CG	IW_CG	1	0	0	0	0	0	0	0	1	0	0	0	0	46.5659	0	Current study
1380	41020	K	UK	CC	UK_CC	1	0	0	0	1	0	0	0	0	0	0	0	0	49.5879	1	Current study
1381	41030	K	UK	GG	UK_GG	1	0	0	0	0	0	1	0	0	0	0	0	0	67.6868	0	Current study
1382	41031	N1	IW	CG	IW_CG	1	0	0	0	0	0	0	0	1	0	0	0	0	74.2967	1	Current study
1383	41035	T2	JT	CC	JT_CC	1	0	0	0	0	0	0	0	0	0	1	0	0	61.1099	1	Current study
1384	41037	H	HV	CG	HV_CG	1	0	1	0	0	0	0	0	0	0	0	0	0	72.739	0	Current study
1385	41038	K	UK	CG	UK_CG	1	0	0	0	0	1	0	0	0	0	0	0	0	61.7033	0	Current study
1386	41040	K	UK	CC	UK_CC	1	0	0	0	1	0	0	0	0	0	0	0	0	47.4835	1	Current study
1387	41042	T1a1	JT	CC	JT_CC	1	0	0	0	0	0	0	0	0	0	1	0	0	52.7115	1	Current study
1388	41045	H5a	HV	CC	HV_CC	1	1	0	0	0	0	0	0	0	0	0	0	0	66.3462	0	Current study
1389	41049	H	HV	CC	HV_CC	1	1	0	0	0	0	0	0	0	0	0	0	0	64.7637	1	Current study
1390	41050	T2	JT	CC	JT_CC	1	0	0	0	0	0	0	0	0	0	1	0	0	49.7225	0	Current study
1391	41053	H	HV	CC	HV_CC	1	1	0	0	0	0	0	0	0	0	0	0	0	75.4313	0	Current study
1392	41056	K	UK	CC	UK_CC	1	0	0	0	1	0	0	0	0	0	0	0	0	62.7885	0	Current study
1393	41059	T1a1	JT	CC	JT_CC	1	0	0	0	0	0	0	0	0	0	1	0	0	47	0	Current study
1394	41063	H	HV	CC	HV_CC	1	1	0	0	0	0	0	0	0	0	0	0	0	65.4148	1	Current study
1395	41066	J	JT	CC	JT_CC	1	0	0	0	0	0	0	0	0	0	1	0	0	68.728	1	Current study
1396	41069	H	HV	CG	HV_CG	1	0	1	0	0	0	0	0	0	0	0	0	0	69.8544	0	Current study
1397	41070	X2bd	IW	CC	IW_CC	1	0	0	0	0	0	0	1	0	0	0	0	0	73.8681	0	Current study
1398	41073	K	UK	CG	UK_CG	1	0	0	0	0	1	0	0	0	0	0	0	0	56.8269	0	Current study
1399	41082	H	HV	CG	HV_CG	1	0	1	0	0	0	0	0	0	0	0	0	0	81.9753	1	Current study
1400	41083	H	HV	CG	HV_CG	1	0	1	0	0	0	0	0	0	0	0	0	0	61.1429	1	Current study
1401	41089	T2	JT	CC	JT_CC	1	0	0	0	0	0	0	0	0	0	1	0	0	72.956	1	Current study
1402	41090	K	UK	GG	UK_GG	1	0	0	0	0	0	1	0	0	0	0	0	0	63.7335	1	Current study
1403	41094	H	HV	CC	HV_CC	1	1	0	0	0	0	0	0	0	0	0	0	0	83.0357	1	Current study
1404	41098	H	HV	CC	HV_CC	1	1	0	0	0	0	0	0	0	0	0	0	0	67.9753	0	Current study
1405	41101	V7a	HV	CC	HV_CC	1	1	0	0	0	0	0	0	0	0	0	0	0	52.8791	1	Current study
1406	41103	HV0a	HV	CG	HV_CG	1	0	1	0	0	0	0	0	0	0	0	0	0	59.022	1	Current study
1407	41107	K	UK	CC	UK_CC	1	0	0	0	1	0	0	0	0	0	0	0	0	54.1758	0	Current study
1408	41109	HV	HV	CC	HV_CC	1	1	0	0	0	0	0	0	0	0	0	0	0	71.6978	1	Current study
1409	41111	H	HV	CC	HV_CC	1	1	0	0	0	0	0	0	0	0	0	0	0	63.0907	0	Current study
1410	41114	H	HV	CG	HV_CG	1	0	1	0	0	0	0	0	0	0	0	0	0	63.0522	0	Current study
1411	41116	K	UK	CC	UK_CC	1	0	0	0	1	0	0	0	0	0	0	0	0	68.0687	1	Current study
1412	41117	H	HV	CC	HV_CC	1	1	0	0	0	0	0	0	0	0	0	0	0	70.0879	1	Current study
1413	41120	H6a	HV	CC	HV_CC	1	1	0	0	0	0	0	0	0	0	0	0	0	53.0495	1	Current study
1414	41122	K	UK	CC	UK_CC	1	0	0	0	1	0	0	0	0	0	0	0	0	78.1016	1	Current study
1415	41124	W3a1	IW	CC	IW_CC	1	0	0	0	0	0	0	1	0	0	0	0	0	72.4258	0	Current study
1416	41131	J	JT	CG	JT_CG	1	0	0	0	0	0	0	0	0	0	0	1	0	45.6236	1	Current study
1417	41133	H	HV	CG	HV_CG	1	0	1	0	0	0	0	0	0	0	0	0	0	46.8104	1	Current study
1418	41134	N1	IW	CC	IW_CC	1	0	0	0	0	0	0	1	0	0	0	0	0	71.0632	1	Current study
1419	41135	H	HV	CC	HV_CC	1	1	0	0	0	0	0	0	0	0	0	0	0	72.2418	0	Current study
1420	41141	K	UK	CC	UK_CC	1	0	0	0	1	0	0	0	0	0	0	0	0	56.0962	0	Current study
1421	41145	HV5	HV	CG	HV_CG	1	0	1	0	0	0	0	0	0	0	0	0	0	56.1099	1	Current study
1422	41151	U3a	UK	CC	UK_CC	1	0	0	0	1	0	0	0	0	0	0	0	0	75.2005	0	Current study
1423	41155	H	HV	CG	HV_CG	1	0	1	0	0	0	0	0	0	0	0	0	0	56.1648	0	Current study
1424	41157	K	UK	CC	UK_CC	1	0	0	0	1	0	0	0	0	0	0	0	0	57.6648	1	Current study
1425	41160	V7a	HV	CC	HV_CC	1	1	0	0	0	0	0	0	0	0	0	0	0	59.206	1	Current study
1426	41161	H	HV	CC	HV_CC	1	1	0	0	0	0	0	0	0	0	0	0	0	42.1566	1	Current study
1427	41165	H	HV	CC	HV_CC	1	1	0	0	0	0	0	0	0	0	0	0	0	65.5302	1	Current study
1428	41169	J1c1	JT	CG	JT_CG	1	0	0	0	0	0	0	0	0	0	0	1	0	71.1099	0	Current study
1429	41173	T2	JT	CC	JT_CC	1	0	0	0	0	0	0	0	0	0	1	0	0	47.1978	0	Current study
1430	41177	J	JT	CC	JT_CC	1	0	0	0	0	0	0	0	0	0	1	0	0	61.5577	1	Current study
1431	41179	HV0a	HV	CG	HV_CG	1	0	1	0	0	0	0	0	0	0	0	0	0	72.3324	0	Current study
1432	41182	HV	HV	CC	HV_CC	1	1	0	0	0	0	0	0	0	0	0	0	0	56.544	0	Current study
1433	41187	U8b1b	UK	CC	UK_CC	1	0	0	0	1	0	0	0	0	0	0	0	0	51.1621	0	Current study
1434	41190	K	UK	CG	UK_CG	1	0	0	0	0	1	0	0	0	0	0	0	0	64.9038	1	Current study
1435	41195	N1	IW	CG	IW_CG	1	0	0	0	0	0	0	0	1	0	0	0	0	72.8269	1	Current study
1436	41196	U234789	UK	CG	UK_CG	1	0	0	0	0	1	0	0	0	0	0	0	0	51.294	1	Current study
1437	41198	K	UK	CC	UK_CC	1	0	0	0	1	0	0	0	0	0	0	0	0	58.4698	1	Current study
1438	41202	H	HV	CG	HV_CG	1	0	1	0	0	0	0	0	0	0	0	0	0	73.7418	0	Current study
1439	41209	H	HV	CG	HV_CG	1	0	1	0	0	0	0	0	0	0	0	0	0	64.4643	1	Current study
1440	41210	N1	IW	CC	IW_CC	1	0	0	0	0	0	0	1	0	0	0	0	0	63.2198	1	Current study
1441	41214	H6a	HV	CG	HV_CG	1	0	1	0	0	0	0	0	0	0	0	0	0	76.5302	1	Current study
1442	41216	H	HV	CG	HV_CG	1	0	1	0	0	0	0	0	0	0	0	0	0	40.1511	0	Current study
1443	41220	J	JT	CG	JT_CG	1	0	0	0	0	0	0	0	0	0	0	1	0	69.2995	1	Current study
1444	41221	N1	IW	CC	IW_CC	1	0	0	0	0	0	0	1	0	0	0	0	0	70.6044	1	Current study
1445	41226	K	UK	CG	UK_CG	1	0	0	0	0	1	0	0	0	0	0	0	0	64.8544	0	Current study
1446	41229	HV0a	HV	CC	HV_CC	1	1	0	0	0	0	0	0	0	0	0	0	0	52.8462	1	Current study
1447	41233	U234789	UK	CG	UK_CG	1	0	0	0	0	1	0	0	0	0	0	0	0	58.8929	0	Current study
1448	41236	K	UK	CC	UK_CC	1	0	0	0	1	0	0	0	0	0	0	0	0	46.8352	0	Current study
1449	41240	V7a	HV	CG	HV_CG	1	0	1	0	0	0	0	0	0	0	0	0	0	48.1374	1	Current study
1450	41242	H	HV	CC	HV_CC	1	1	0	0	0	0	0	0	0	0	0	0	0	75.294	0	Current study
1451	41248	K	UK	GG	UK_GG	1	0	0	0	0	0	1	0	0	0	0	0	0	74.4231	0	Current study
1452	41249	W3a1	IW	CG	IW_CG	1	0	0	0	0	0	0	0	1	0	0	0	0	63.3846	0	Current study
1453	41254	HV0a	HV	CG	HV_CG	1	0	1	0	0	0	0	0	0	0	0	0	0	66.5989	1	Current study
1454	41259	J	JT	CC	JT_CC	1	0	0	0	0	0	0	0	0	0	1	0	0	57.9863	0	Current study
1455	41260	N1	IW	CG	IW_CG	1	0	0	0	0	0	0	0	1	0	0	0	0	38.6951	0	Current study
1456	41261	K	UK	CG	UK_CG	1	0	0	0	0	1	0	0	0	0	0	0	0	66.4588	1	Current study
1457	41264	K	UK	CC	UK_CC	1	0	0	0	1	0	0	0	0	0	0	0	0	71.489	1	Current study
1458	41265	H	HV	CC	HV_CC	1	1	0	0	0	0	0	0	0	0	0	0	0	64.489	0	Current study
1459	41267	HV	HV	CC	HV_CC	1	1	0	0	0	0	0	0	0	0	0	0	0	69.6126	1	Current study
1460	41269	N1	IW	CC	IW_CC	1	0	0	0	0	0	0	1	0	0	0	0	0	60.5824	0	Current study
1461	41270	K	UK	CC	UK_CC	1	0	0	0	1	0	0	0	0	0	0	0	0	71.0055	0	Current study
1462	41275	K	UK	CC	UK_CC	1	0	0	0	1	0	0	0	0	0	0	0	0	53.6044	1	Current study
1463	41280	H	HV	CC	HV_CC	1	1	0	0	0	0	0	0	0	0	0	0	0	50.6154	0	Current study
1464	41282	K	UK	CC	UK_CC	1	0	0	0	1	0	0	0	0	0	0	0	0	62.6731	1	Current study
1465	41286	H	HV	CC	HV_CC	1	1	0	0	0	0	0	0	0	0	0	0	0	56.7885	1	Current study
1466	41289	K	UK	CC	UK_CC	1	0	0	0	1	0	0	0	0	0	0	0	0	45.8049	0	Current study
1467	41290	U1b1	UK	CC	UK_CC	1	0	0	0	1	0	0	0	0	0	0	0	0	38.7885	1	Current study
1468	41302	H11a2a2	HV	CC	HV_CC	1	1	0	0	0	0	0	0	0	0	0	0	0	46.2033	1	Current study
1469	41319	HV	HV	CG	HV_CG	1	0	1	0	0	0	0	0	0	0	0	0	0	53.3187	0	Current study
1470	41415	K	UK	CC	UK_CC	1	0	0	0	1	0	0	0	0	0	0	0	0	41.9835	0	Current study
1471	41421	H	HV	CC	HV_CC	1	1	0	0	0	0	0	0	0	0	0	0	0	39.8434	1	Current study
1472	41422	H	HV	CC	HV_CC	1	1	0	0	0	0	0	0	0	0	0	0	0	44.4066	0	Current study
1473	41423	K	UK	CC	UK_CC	1	0	0	0	1	0	0	0	0	0	0	0	0	62.7747	0	Current study
1474	41513	J	JT	CC	JT_CC	1	0	0	0	0	0	0	0	0	0	1	0	0	52.1813	1	Current study
1475	41516	N1	IW	CG	IW_CG	1	0	0	0	0	0	0	0	1	0	0	0	0	60.5247	1	Current study
1476	41527	N1	IW	CG	IW_CG	1	0	0	0	0	0	0	0	1	0	0	0	0	51.1429	1	Current study
1477	41533	N1	IW	CG	IW_CG	1	0	0	0	0	0	0	0	1	0	0	0	0	47.8352	1	Current study

## Sheet: B
Index	local ID	Haplogroup	Group	Genotype rs8875	HapGen	Diabetes(case=1,control=0)	AGE	GENDER(M=1,F=0)	Source	Metabochip	center_code	person_code	blood_date	fast?	birth_date	birth_country	father_country	grandfather1_country	grandmother1_country	mother_country	grandfather2_country	grandmother2_country	family_condition	academic	health	working	smoking_now	used_to_smoke	alcohol	num_of_alkohol	activity	M-Dmcode	MatGM-Dmcode	MatGF-Dmcode	Fath-Dmcode	PatGM-Dmcode	PatGF-Dmcode	Sib1-Dmcode	Sib2-Dmcode	Sib3-Dmcode	Sib4-Dmcode	Sib5-Dmcode	Sib6-Dmcode	Sib7-Dmcode	Sib8-Dmcode	Sib9-Dmcode	Sib10-Dmcode	Child 1 Dmcode	'Child 2 Dmcode
1079	1_1004	HV5	HV	CC	HV_CC	1	78.18	1	Current study	yes	1	1004	2004-04-21	2	1926-03-08	106	106	106	106	106	106	106	1	6	3	2	2	-	7	-	1	5	5	5	0	0	5	5	0	-	-	-	-	-	-	-	-	0	0
1080	1_1165	H6a	HV	CG	HV_CG	1	71.08	0	Current study	yes	1	1165	2002-08-11	2	1931-07-31	17	61	61	61	106	106	106	1	7	4	2	2	-	7	-	1	0	5	5	0	5	5	0	5	-	-	-	-	-	-	-	-	0	0
1081	1_1200	N1	IW	CG	IW_CG	1	70.68	1	Current study	yes	1	1200	2002-08-25	2	1932-01-05	208	41	41	41	41	41	41	3	3	5	2	2	1	3	1	2	0	0	0	0	0	0	0	-	-	-	-	-	-	-	-	-	0	0
1082	12_1047	N1	IW	CC	IW_CC	1	55.19	1	Current study	yes	12	1047	2004-04-27	2	1949-03-01	106	106	106	106	105	105	105	1	5	3	2	2	1	7	-	1	2	0	2	0	0	0	0	-	-	-	-	-	-	-	-	-	0	0
1083	12_1510	K	UK	CG	UK_CG	1	58.68	0	Current study	yes	12	1510	2004-05-11	2	1945-09-20	27	27	27	27	27	61	61	1	6	4	1	2	2	7	-	1	0	0	0	1	0	0	0	0	-	-	-	-	-	-	-	-	0	0
1084	12_1517	HV	HV	CC	HV_CC	1	68.16	0	Current study	yes	12	1517	2004-07-13	2	1936-06-01	105	105	61	61	105	105	105	1	3	3	2	2	2	7	-	2	0	5	5	5	5	5	0	0	-	-	-	-	-	-	-	-	0	-
1085	12_1521	I	IW	CG	IW_CG	1	50.7	0	Current study	yes	12	1521	2004-06-29	2	1953-10-31	17	50	50	50	61	61	61	1	4	4	1	2	2	7	-	1	2	0	2	0	0	0	0	0	0	-	-	-	-	-	-	-	0	0
1086	12_1526	K	UK	CC	UK_CC	1	72.83	1	Current study	yes	12	1526	2004-07-06	2	1931-09-25	41	41	41	41	41	41	41	1	1	4	2	2	1	7	-	2	0	0	0	2	2	0	0	0	0	-	-	-	-	-	-	-	0	0
1087	12_1603	HV0a	HV	CC	HV_CC	1	55.15	0	Current study	yes	12	1603	2004-01-06	2	1948-11-25	105	105	105	105	105	105	105	1	7	3	1	2	2	7	-	2	1	5	5	0	5	5	0	-	-	-	-	-	-	-	-	-	0	-
1088	12_1606	N1	IW	CG	IW_CG	1	66.36	0	Current study	yes	12	1606	2003-05-20	2	1937-01-25	17	61	59	59	61	59	59	3	5	4	2	2	2	7	-	1	0	0	0	0	0	0	-	-	-	-	-	-	-	-	-	-	2	0
1089	12_1619	W	IW	CC	IW_CC	1	71.65	0	Current study	yes	12	1619	2003-08-08	2	1932-01-01	61	61	61	61	61	61	61	1	5	3	2	2	1	7	-	2	0	5	5	0	5	5	2	-	-	-	-	-	-	-	-	-	0	0
1090	12_1622	K	UK	CG	UK_CG	1	56.87	0	Current study	yes	12	1622	2003-08-19	2	1946-10-21	106	106	106	106	106	106	106	1	5	4	1	2	2	7	-	2	2	5	5	0	5	5	2	-	-	-	-	-	-	-	-	-	0	-
1091	12_1655	K	UK	CC	UK_CC	1	75.9	1	Current study	yes	12	1655	2003-06-08	2	1927-08-01	50	50	50	50	50	50	50	1	2	4	2	2	1	7	-	1	5	5	5	5	5	5	5	-	-	-	-	-	-	-	-	-	0	0
1092	13_1753	V7a	HV	CC	HV_CC	1	65.62	0	Current study	yes	13	1753	2002-10-02	2	1937-03-05	106	106	106	106	106	106	106	1	4	4	2	2	2	7	-	2	0	5	5	0	5	5	-	-	-	-	-	-	-	-	-	-	0	-
1093	13_1809	J	JT	CC	JT_CC	1	70.17	1	Current study	yes	13	1809	2003-09-22	2	1933-08-07	41	41	41	41	41	41	41	1	4	4	2	2	1	7	-	2	0	2	5	0	5	5	2	0	-	-	-	-	-	-	-	-	2	0
1094	13_2206	K	UK	CC	UK_CC	1	66.33	0	Current study	yes	13	2206	2004-05-01	2	1938-01-18	75	109	109	109	106	106	106	1	6	4	2	2	1	7	-	2	2	5	5	0	0	5	0	-	-	-	-	-	-	-	-	-	-	-
1095	16_1321	HV	HV	CG	HV_CG	1	58.89	0	Current study	yes	16	1321	2004-02-02	1	1945-03-27	106	61	61	61	106	106	106	1	3	3	2	1	-	7	-	2	5	5	5	5	5	5	-	-	-	-	-	-	-	-	-	-	0	0
1096	16_1335	T	JT	CC	JT_CC	1	72.81	1	Current study	yes	16	1335	2004-05-02	1	1931-07-29	41	41	41	41	41	41	41	1	6	3	1	1	-	7	-	2	0	0	0	2	0	0	0	-	-	-	-	-	-	-	-	-	0	0
1097	16_1349	H6a	HV	CG	HV_CG	1	78.65	1	Current study	yes	16	1349	2004-12-08	2	1926-05-04	106	106	106	106	106	106	106	1	7	4	3	2	1	7	-	2	0	0	0	0	0	0	0	0	0	0	0	0	-	-	-	-	0	0
1098	16_1562	U234789	UK	CG	UK_CG	1	73.4	0	Current study	yes	16	1562	2004-07-05	2	1931-03-01	41	41	41	41	41	41	41	1	4	3	2	2	2	7	-	2	0	0	5	0	2	5	0	-	-	-	-	-	-	-	-	-	0	0
1099	16_1568	H6a	HV	GG	HV_GG	1	68.24	0	Current study	yes	16	1568	2004-10-25	2	1936-08-16	17	61	61	61	61	61	61	1	6	3	2	2	2	7	-	1	5	5	5	5	5	5	2	-	-	-	-	-	-	-	-	-	-	0
1100	16_1590	U6a7	UK	CG	UK_CG	1	65.33	1	Current study	yes	16	1590	2004-08-09	2	1939-04-27	54	54	54	54	54	54	54	4	7	3	2	2	2	5	1	1	2	2	0	0	0	0	2	-	-	-	-	-	-	-	-	-	-	-
1101	16_1591	I4a	IW	CC	IW_CC	1	55.91	0	Current study	yes	16	1591	2004-06-07	2	1948-07-24	106	106	106	106	106	106	106	3	4	5	2	2	1	-	-	1	0	0	0	2	2	0	2	2	2	2	-	-	-	-	-	-	0	-
1102	16_1595	J	JT	CC	JT_CC	1	58.01	0	Current study	yes	16	1595	2004-06-14	2	1946-06-27	106	106	106	106	106	106	106	2	5	5	2	2	1	7	-	2	2	5	5	2	5	5	2	-	-	-	-	-	-	-	-	-	-	-
1103	16_1596	T1a1	JT	CC	JT_CC	1	55.99	0	Current study	yes	16	1596	2004-06-09	2	1948-06-27	71	61	61	61	61	61	61	2	5	4	1	1	-	7	-	2	0	5	5	2	2	5	0	-	-	-	-	-	-	-	-	-	-	-
1104	16_2307	K	UK	CG	UK_CG	1	67.02	0	Current study	yes	16	2307	2002-01-01	2	1935-01-11	61	61	61	61	61	61	61	1	3	4	2	2	1	5	-	2	0	-	-	3	-	-	3	-	-	-	-	-	-	-	-	-	0	0
1105	16_2311	J	JT	GG	JT_GG	1	57.53	1	Current study	yes	16	2311	2002-05-20	2	1944-11-20	17	106	106	106	105	105	105	1	7	4	1	1	1	4	1	1	0	0	0	0	0	0	0	-	-	-	-	-	-	-	-	-	0	0
1106	16_2316	K	UK	CG	UK_CG	1	87.84	0	Current study	yes	16	2316	2002-06-04	2	1914-08-24	53	53	53	53	53	61	54	3	3	5	2	2	2	7	-	2	2	5	0	0	0	5	0	0	2	2	0	0	-	-	-	-	0	0
1107	16_2352	H6a	HV	CG	HV_CG	1	73.1	0	Current study	yes	16	2352	2002-06-23	2	1929-06-06	17	61	61	61	106	106	106	1	3	4	2	1	-	5	-	1	2	-	-	-	-	5	-	-	-	-	-	-	-	-	-	-	0	0
1108	16_2369	J	JT	CC	JT_CC	1	71.25	0	Current study	yes	16	2369	2002-07-03	2	1931-04-20	17	106	106	106	106	106	106	1	7	3	2	2	2	7	-	2	-	3	-	-	-	-	0	-	-	-	-	-	-	-	-	-	0	0
1109	16_2390	H5a	HV	CC	HV_CC	1	63.85	0	Current study	yes	16	2390	2002-08-25	2	1938-11-03	61	61	61	61	61	61	61	3	5	4	2	2	2	7	-	1	0	5	5	5	5	5	0	-	-	-	-	-	-	-	-	-	0	0
1110	16_2395	N1	IW	CG	IW_CG	1	53.96	0	Current study	yes	16	2395	2003-09-22	2	1949-10-18	17	208	208	208	208	208	208	2	6	3	2	2	1	7	-	1	0	0	0	-	0	0	0	-	-	-	-	-	-	-	-	-	0	0
1111	16_2399	K	UK	CC	UK_CC	1	63.47	1	Current study	yes	16	2399	2003-10-27	2	1940-05-25	41	41	41	41	41	41	41	1	5	5	2	1	-	7	-	1	2	5	5	0	5	5	0	-	-	-	-	-	-	-	-	-	0	-
1112	16_2401	K	UK	CC	UK_CC	1	77.51	0	Current study	yes	16	2401	2002-07-10	2	1925-01-25	106	61	61	61	106	106	106	1	5	4	2	2	1	7	-	2	0	0	0	0	0	0	0	-	-	-	-	-	-	-	-	-	0	0
1113	16_2402	J2a	JT	CG	JT_CG	1	69.95	1	Current study	yes	16	2402	2002-07-09	2	1932-08-13	41	41	41	41	41	41	41	1	5	2	2	1	1	1	1	1	2	0	0	0	0	0	2	-	-	-	-	-	-	-	-	-	0	0
1114	16_2411	U	UK	CC	UK_CC	1	70.32	0	Current study	yes	16	2411	2002-07-29	2	1932-04-21	41	41	41	41	41	41	41	1	5	4	1	2	1	7	-	2	0	2	0	0	2	0	2	-	-	-	-	-	-	-	-	-	0	0
1115	16_2463	J	JT	GG	JT_GG	1	65.16	0	Current study	yes	16	2463	2003-08-04	2	1938-06-22	208	208	208	208	208	208	208	1	5	5	2	2	1	6	-	2	2	2	0	2	0	0	2	-	-	-	-	-	-	-	-	-	0	0
1116	16_2482	K	UK	CC	UK_CC	1	83.35	1	Current study	yes	16	2482	2002-12-17	2	1919-09-03	61	61	61	61	61	61	61	3	3	3	2	2	1	7	-	2	-	-	-	-	-	-	-	-	-	-	-	-	-	-	-	-	-	-
1117	16_2483	U1b1	UK	CG	UK_CG	1	72.02	0	Current study	yes	16	2483	2002-12-24	2	1931-01-02	17	106	106	106	17	109	54	4	2	3	2	2	2	7	-	1	0	5	5	2	2	5	2	-	-	-	-	-	-	-	-	-	0	0
1118	17_2506	T1	JT	CC	JT_CC	1	75.65	0	Current study	yes	17	2506	2002-11-05	2	1927-04-01	41	41	41	41	41	41	41	3	4	4	2	2	1	7	-	2	2	5	0	0	5	5	2	2	-	-	-	-	-	-	-	-	0	0
1119	17_2514	T1	JT	CG	JT_CG	1	63.14	1	Current study	yes	17	2514	2002-11-12	1	1939-10-08	17	106	106	106	1	105	105	1	3	4	1	2	1	4	1	2	0	0	0	0	5	5	0	-	-	-	-	-	-	-	-	-	0	0
1120	17_2521	T2	JT	CC	JT_CC	1	64.67	1	Current study	yes	17	2521	2002-12-01	1	1938-04-16	208	54	51	54	54	54	54	1	3	4	1	1	1	3	1	2	0	0	0	0	4	0	0	-	-	-	-	-	-	-	-	-	0	0
1121	17_2528	T1	JT	CG	JT_CG	1	72.6	1	Current study	yes	17	2528	2002-12-24	2	1930-06-05	41	41	41	41	41	41	41	1	4	3	1	2	1	7	-	1	2	5	5	0	5	5	0	0	-	-	-	-	-	-	-	-	2	0
1122	17_2545	U8b1b	UK	CC	UK_CC	1	75.5	0	Current study	yes	17	2545	2003-02-09	2	1927-08-30	41	41	41	41	41	41	41	1	2	3	2	2	2	7	-	1	0	0	5	2	2	5	-	-	-	-	-	-	-	-	-	-	0	0
1123	17_2565	K	UK	CG	UK_CG	1	77.33	1	Current study	yes	17	2565	2003-03-04	2	1925-11-24	41	41	41	41	41	41	41	1	2	4	1	1	-	3	-	1	2	5	0	2	0	5	0	-	-	-	-	-	-	-	-	-	0	0
1124	17_2579	J	JT	CG	JT_CG	1	69.75	0	Current study	yes	17	2579	2004-01-01	2	1934-04-21	17	41	41	41	41	41	41	3	3	2	2	2	2	7	-	1	2	0	0	0	0	0	0	0	-	-	-	-	-	-	-	-	0	0
1125	17_2587	K	UK	CC	UK_CC	1	69.32	1	Current study	yes	17	2587	2003-10-30	2	1934-07-21	208	208	208	208	208	208	208	1	4	4	2	2	1	5	1	2	0	0	0	0	0	0	0	0	0	-	-	-	-	-	-	-	0	0
1126	17_2597	I	IW	CC	IW_CC	1	50.95	1	Current study	yes	17	2597	2003-09-14	2	1952-10-13	17	41	41	41	41	41	41	1	3	4	1	2	1	7	-	2	2	5	5	0	5	5	0	2	2	-	-	-	-	-	-	-	0	0
1127	17_2649	J2a	JT	CC	JT_CC	1	66.15	1	Current study	yes	17	2649	2003-07-30	2	1937-06-20	41	41	41	41	41	41	41	1	3	4	1	2	1	7	-	1	2	5	0	5	5	0	0	-	-	-	-	-	-	-	-	-	0	0
1128	17_2652	U	UK	GG	UK_GG	1	72.56	0	Current study	yes	17	2652	2003-09-11	2	1931-03-07	105	105	105	105	105	105	105	1	7	3	2	2	2	5	1	2	0	0	0	0	0	0	0	0	0	0	0	0	-	-	-	-	0	0
1129	17_2688	N9a3	IW	CC	IW_CC	1	66.05	1	Current study	yes	17	2688	2004-03-03	2	1938-02-28	41	41	41	41	41	41	41	4	3	5	2	2	1	7	-	2	2	5	5	2	5	5	0	0	-	-	-	-	-	-	-	-	-	-
1130	17_4002	K	UK	CG	UK_CG	1	76.68	1	Current study	yes	17	4002	2004-02-22	2	1927-07-07	61	61	61	61	61	61	61	1	3	4	1	1	-	5	1	2	0	5	5	0	5	5	0	-	-	-	-	-	-	-	-	-	0	0
1131	17_4048	K	UK	CG	UK_CG	1	73.27	0	Current study	yes	17	4048	2004-06-03	2	1931-03-14	208	41	41	41	41	41	41	1	3	4	2	2	1	7	-	1	2	0	5	0	0	5	2	-	-	-	-	-	-	-	-	-	0	-
1132	18_2721	U7a5	UK	GG	UK_GG	1	68.16	1	Current study	yes	18	2721	2002-11-20	2	1934-10-10	208	208	208	208	208	208	208	1	4	3	2	2	1	7	-	1	0	0	0	2	5	0	3	-	-	-	-	-	-	-	-	-	0	0
1133	18_2735	N1	IW	CG	IW_CG	1	53.54	1	Current study	yes	18	2735	2002-08-14	2	1949-02-11	17	61	61	61	208	208	208	1	5	2	2	2	-	7	-	1	2	5	5	0	5	5	2	-	-	-	-	-	-	-	-	-	0	0
1134	18_2762	I4a	IW	CG	IW_CG	1	66.33	0	Current study	yes	18	2762	2003-05-27	2	1937-02-11	41	41	41	41	41	41	41	3	4	4	2	2	2	7	-	1	0	0	0	0	0	0	-	-	-	-	-	-	-	-	-	-	0	0
1135	18_2781	J	JT	CC	JT_CC	1	65.62	1	Current study	yes	18	2781	2003-09-23	2	1938-02-24	17	41	41	41	41	41	41	1	3	3	1	2	1	7	-	2	0	0	0	0	0	0	0	0	-	-	-	-	-	-	-	-	0	0
1136	18_2784	U3a	UK	CG	UK_CG	1	68.23	0	Current study	yes	18	2784	2003-07-28	2	1935-05-21	208	208	208	208	208	208	208	1	3	4	3	2	2	7	-	2	0	0	0	0	0	0	0	3	0	0	-	-	-	-	-	-	0	0
1137	18_2789	HV0a	HV	CC	HV_CC	1	81.91	0	Current study	yes	18	2789	2003-07-29	2	1921-09-20	41	41	41	41	41	41	41	3	3	5	2	2	2	7	-	2	3	0	0	0	0	0	0	0	-	-	-	-	-	-	-	-	0	0
1138	18_2796	U6	UK	CG	UK_CG	1	58.16	1	Current study	yes	18	2796	2003-09-30	2	1945-08-16	41	41	41	41	41	41	41	1	5	3	1	2	2	7	-	1	0	0	0	0	0	0	0	-	-	-	-	-	-	-	-	-	0	0
1139	18_2812	U234789	UK	CC	UK_CC	1	57.31	1	Current study	yes	18	2812	2003-11-03	2	1946-07-28	41	41	41	41	41	41	41	1	5	5	1	2	2	7	-	1	0	0	0	0	0	2	-	-	-	-	-	-	-	-	-	-	0	0
1140	18_2869	U	UK	GG	UK_GG	1	62.3	1	Current study	yes	18	2869	2003-11-24	2	1941-08-20	41	41	41	41	41	41	41	1	2	3	1	2	1	7	-	1	5	5	5	2	5	5	0	-	-	-	-	-	-	-	-	-	0	0
1141	18_2877	K	UK	CG	UK_CG	1	68.06	0	Current study	yes	18	2877	2004-03-21	2	1936-03-15	61	61	61	61	61	61	61	1	3	4	2	2	2	7	-	2	2	0	0	0	0	0	0	-	-	-	-	-	-	-	-	-	0	0
1142	18_3267	K	UK	CG	UK_CG	1	66.51	0	Current study	yes	18	3267	2004-06-21	2	1938-01-02	61	61	61	61	61	61	61	1	2	4	2	2	2	-	-	2	2	0	5	5	5	5	0	0	0	0	0	-	-	-	-	-	0	0
1143	19_2934	U6	UK	CG	UK_CG	1	85.78	0	Current study	yes	19	2934	2003-02-10	2	1917-05-23	41	41	41	41	41	41	41	4	3	5	2	2	2	7	-	1	2	0	2	0	0	0	2	2	-	-	-	-	-	-	-	-	-	-
1144	19_2938	N1	IW	GG	IW_GG	1	82.04	0	Current study	yes	19	2938	2003-02-11	-	1921-02-18	61	61	61	61	61	61	61	3	5	4	2	2	-	7	-	1	5	5	5	5	5	5	0	-	-	-	-	-	-	-	-	-	0	0
1145	19_2953	K	UK	CG	UK_CG	1	73.85	0	Current study	yes	19	2953	2003-02-18	-	1929-05-02	109	108	108	108	109	109	109	3	2	4	2	2	1	7	-	1	0	2	5	0	5	5	0	-	-	-	-	-	-	-	-	-	0	0
1146	20_3123	U7a5	UK	GG	UK_GG	1	67.41	0	Current study	yes	20	3123	2002-08-29	2	1935-04-17	59	61	61	106	105	105	105	1	4	4	1	2	2	7	-	2	0	0	0	0	0	0	2	0	-	-	-	-	-	-	-	-	0	0
1147	20_3124	J1b1a	JT	CC	JT_CC	1	70.7	0	Current study	yes	20	3124	2002-08-29	2	1932-01-05	64	61	61	61	61	61	61	2	4	4	1	2	2	7	-	1	2	5	5	2	0	0	0	-	-	-	-	-	-	-	-	-	0	0
1148	20_3125	N1	IW	CG	IW_CG	1	71.07	0	Current study	yes	20	3125	2002-08-29	1	1931-08-21	106	106	106	106	61	61	61	3	5	4	2	2	2	7	-	2	5	5	5	5	0	0	-	-	-	-	-	-	-	-	-	-	0	-
1149	20_3126	J	JT	CC	JT_CC	1	78.33	1	Current study	yes	20	3126	2002-08-29	2	1924-05-18	106	53	53	53	106	106	106	1	6	3	2	2	2	7	-	1	0	5	5	2	5	5	0	-	-	-	-	-	-	-	-	-	0	0
1150	20_3154	H6a	HV	CC	HV_CC	1	55.79	0	Current study	yes	20	3154	2002-10-08	2	1947-01-07	50	61	61	61	61	61	61	1	4	3	1	1	-	7	-	2	2	0	0	0	5	5	0	-	-	-	-	-	-	-	-	-	0	0
1151	20_3158	H6a	HV	CC	HV_CC	1	62.84	1	Current study	yes	20	3158	2003-02-16	2	1940-05-01	17	108	108	108	17	106	106	1	5	-	1	2	2	7	-	1	0	0	5	0	5	5	0	0	0	-	-	-	-	-	-	-	0	0
1152	20_3165	K	UK	GG	UK_GG	1	57.99	1	Current study	yes	20	3165	2003-02-16	1	1945-03-05	105	105	105	105	105	105	105	1	5	3	1	2	2	7	-	2	2	0	0	0	0	0	0	-	-	-	-	-	-	-	-	-	0	0
1153	20_3171	N1	IW	CG	IW_CG	1	60.6	1	Current study	yes	20	3171	2003-02-16	2	1942-07-28	41	41	41	41	41	41	41	1	3	3	2	2	2	7	-	1	0	0	0	0	0	0	0	-	-	-	-	-	-	-	-	-	0	0
1154	21_1356	HV	HV	CC	HV_CC	1	55.32	0	Current study	yes	21	1356	2003-11-10	1	1948-07-30	106	61	61	61	106	106	106	3	2	4	1	2	2	7	-	-	2	5	5	0	5	5	5	0	-	-	-	-	-	-	-	-	0	0
1155	21_1402	J	JT	GG	JT_GG	1	62.55	1	Current study	yes	21	1402	2004-01-18	-	1941-07-15	41	41	41	41	41	41	41	1	5	4	1	2	1	7	-	2	0	5	5	0	5	5	0	0	-	-	-	-	-	-	-	-	0	0
1156	21_1410	HV5	HV	CC	HV_CC	1	61.6	0	Current study	yes	21	1410	2004-02-22	1	1942-08-02	106	61	61	61	61	61	61	1	3	2	2	2	1	7	-	1	2	5	5	0	5	5	0	0	-	-	-	-	-	-	-	-	0	0
1157	21_1411	T2	JT	CC	JT_CC	1	44.37	1	Current study	yes	21	1411	2004-02-23	2	1959-10-23	17	41	41	41	41	41	41	1	2	4	1	1	-	7	-	2	0	0	2	0	0	5	0	-	-	-	-	-	-	-	-	-	0	0
1158	21_1412	K	UK	CC	UK_CC	1	77.72	1	Current study	yes	21	1412	2004-02-22	-	1926-06-23	53	53	53	53	53	53	53	1	3	5	2	1	-	-	7	1	0	5	5	0	5	5	0	0	0	0	0	0	-	-	-	-	0	0
1159	21_1419	K	UK	CG	UK_CG	1	80.26	1	Current study	yes	21	1419	2004-08-16	2	1924-06-01	208	41	41	41	41	41	41	3	2	3	2	2	2	7	-	1	2	5	5	5	5	5	2	-	-	-	-	-	-	-	-	-	0	0
1160	21_1464	K	UK	CC	UK_CC	1	66.46	1	Current study	yes	21	1464	2004-09-19	2	1938-04-21	105	105	105	105	105	105	105	2	5	4	1	2	2	7	-	2	2	0	5	0	0	5	0	0	0	0	-	-	-	-	-	-	0	0
1161	21_3305	N1	IW	CC	IW_CC	1	78.16	0	Current study	yes	21	3305	2002-06-02	2	1924-04-23	61	61	61	61	61	61	61	1	2	4	2	2	2	3	1	2	5	5	5	5	5	5	5	5	5	5	5	5	5	5	-	-	0	0
1162	21_3319	K	UK	CC	UK_CC	1	56.11	0	Current study	yes	21	3319	2002-06-30	2	1946-06-03	41	41	41	41	41	41	41	2	5	4	1	1	-	7	-	1	0	0	0	2	2	-	2	-	-	-	-	-	-	-	-	-	-	-
1163	21_3355	HV	HV	CG	HV_CG	1	75.52	0	Current study	yes	21	3355	2002-08-26	2	1927-03-08	109	109	109	109	109	109	109	2	4	5	2	1	-	7	-	2	0	0	0	0	0	0	0	-	-	-	-	-	-	-	-	-	0	-
1164	21_3377	N1	IW	CC	IW_CC	1	72.64	1	Current study	yes	21	3377	2002-10-13	1	1930-03-12	208	208	208	208	208	208	208	1	1	4	2	2	1	7	-	2	0	5	5	2	5	5	0	0	0	0	0	-	-	-	-	-	-	-
1165	21_3383	HV0a	HV	CG	HV_CG	1	50.24	0	Current study	yes	21	3383	2002-10-20	1	1952-08-07	17	41	41	41	41	41	41	1	4	5	1	1	-	7	-	2	0	0	0	0	5	5	0	2	-	-	-	-	-	-	-	-	0	0
1166	21_3388	T2	JT	CG	JT_CG	1	63.17	1	Current study	yes	21	3388	2002-10-28	1	1939-09-13	41	41	41	41	41	41	41	1	4	5	1	2	1	7	-	2	2	0	0	0	5	0	0	-	-	-	-	-	-	-	-	-	0	0
1167	21_3393	N1	IW	CC	IW_CC	1	81.24	1	Current study	yes	21	3393	2002-11-11	2	1921-09-04	208	208	208	208	208	208	208	1	1	3	2	2	2	7	-	1	0	5	5	5	5	0	0	0	0	-	-	-	-	-	-	-	0	0
1168	21_3418	J	JT	CC	JT_CC	1	69.17	1	Current study	yes	21	3418	2002-12-08	2	1933-10-23	41	41	41	41	41	41	41	1	3	4	2	2	1	7	-	1	0	2	0	2	5	5	2	0	-	-	-	-	-	-	-	-	0	0
1169	21_3419	U234789	UK	CG	UK_CG	1	55.28	0	Current study	yes	21	3419	2002-12-08	2	1947-09-11	41	41	41	41	41	41	41	3	6	5	2	1	-	7	-	1	0	0	0	0	0	0	0	-	-	-	-	-	-	-	-	-	0	-
1170	21_3428	K	UK	CC	UK_CC	1	60.76	0	Current study	yes	21	3428	2003-12-22	2	1943-04-02	106	106	106	106	106	106	106	3	1	5	2	2	2	7	-	2	0	0	5	2	5	5	0	-	-	-	-	-	-	-	-	-	0	0
1171	21_3469	HV0a	HV	CG	HV_CG	1	76.59	0	Current study	yes	21	3469	2003-03-02	1	1926-08-19	41	41	41	41	41	41	41	3	3	4	2	-	-	-	-	1	0	0	0	2	2	2	-	-	-	-	-	-	-	-	-	-	0	1
1172	21_3472	K	UK	CC	UK_CC	1	62.18	1	Current study	yes	21	3472	2002-12-09	2	1940-10-21	17	17	106	208	106	106	106	1	3	-	2	2	2	7	-	2	2	5	5	0	5	5	2	0	0	0	-	-	-	-	-	-	0	0
1173	21_3481	U2e	UK	CC	UK_CC	1	74.17	1	Current study	yes	21	3481	2002-12-23	2	1928-11-08	41	41	41	41	41	41	41	1	6	4	2	2	1	7	-	2	0	5	0	0	0	5	0	0	0	0	-	-	-	-	-	-	0	0
1174	22_3508	V7a	HV	CC	HV_CC	1	70.83	0	Current study	yes	22	3508	2002-08-05	2	1931-10-24	17	61	61	61	61	61	61	3	2	4	2	2	-	5	-	1	0	0	-	2	0	0	3	-	-	-	-	-	-	-	-	-	0	-
1175	22_3510	K	UK	CG	UK_CG	1	72.58	0	Current study	yes	22	3510	2002-08-06	2	1930-01-25	17	106	106	106	106	106	106	1	3	5	2	2	2	7	-	1	2	0	0	0	0	0	0	2	0	-	-	-	-	-	-	-	0	0
1176	22_3514	N1	IW	CG	IW_CG	1	66.14	0	Current study	yes	22	3514	2002-08-11	2	1936-07-07	17	61	61	61	61	61	61	1	4	4	2	2	2	7	-	1	0	0	0	2	5	5	3	-	-	-	-	-	-	-	-	-	0	0
1177	22_3519	K	UK	CC	UK_CC	1	82.99	1	Current study	yes	22	3519	2002-08-12	2	1919-09-06	61	61	61	61	61	61	61	3	2	4	2	2	2	7	-	2	5	5	5	5	5	5	0	5	5	5	5	5	5	0	-	-	3	0
1178	22_3525	K	UK	CC	UK_CC	1	76.68	0	Current study	yes	22	3525	2002-08-20	2	1926-01-01	61	61	61	61	61	61	61	3	2	3	2	2	2	7	-	1	0	0	0	0	0	0	0	-	-	-	-	-	-	-	-	-	0	0
1179	22_3539	K	UK	CG	UK_CG	1	62.27	0	Current study	yes	22	3539	2002-09-09	2	1940-06-16	208	208	208	208	208	208	208	2	2	1	2	2	1	7	-	1	-	-	-	-	-	-	-	-	-	-	-	-	-	-	-	-	0	0
1180	22_3548	HV5	HV	CC	HV_CC	1	55.58	0	Current study	yes	22	3548	2002-11-03	2	1947-04-20	17	61	61	61	106	106	106	1	5	3	1	1	-	5	-	2	0	0	-	0	-	-	3	3	-	-	-	-	-	-	-	-	0	0
1181	22_3672	H5a1	HV	GG	HV_GG	1	51.9	1	Current study	yes	22	3672	2002-09-11	2	1950-10-29	208	208	208	208	208	208	208	1	6	3	1	2	2	7	-	1	0	5	5	0	0	0	0	-	-	-	-	-	-	-	-	-	0	0
1182	22_3675	N1	IW	CC	IW_CC	1	70.03	0	Current study	yes	22	3675	2002-09-18	2	1932-09-24	208	208	208	208	208	208	208	1	7	3	2	2	1	7	-	1	0	0	0	0	0	0	0	0	-	-	-	-	-	-	-	-	0	-
1183	22_3678	K	UK	CC	UK_CC	1	70.78	1	Current study	yes	22	3678	2002-09-29	2	1932-01-06	54	54	54	54	54	54	54	1	5	4	2	2	2	7	-	1	0	0	0	0	0	0	0	-	-	-	-	-	-	-	-	-	0	0
1184	23_3723	H6a	HV	CG	HV_CG	1	45.45	1	Current study	yes	23	3723	2002-07-14	2	1957-02-11	106	106	106	106	106	106	106	1	5	2	1	2	1	7	-	1	2	-	-	2	-	-	-	-	-	-	-	-	-	-	-	-	0	0
1185	23_3737	K	UK	CC	UK_CC	1	81.54	0	Current study	yes	23	3737	2002-08-18	2	1921-02-21	61	61	61	61	61	61	61	3	7	3	2	2	2	7	-	1	0	5	5	2	5	5	0	0	-	-	-	-	-	-	-	-	0	0
1186	23_3751	X2bd	IW	CC	IW_CC	1	64.29	1	Current study	yes	23	3751	2003-12-15	1	1939-09-16	17	106	106	106	106	106	106	1	4	3	1	2	2	7	-	1	2	5	5	0	5	5	0	0	-	-	-	-	-	-	-	-	0	0
1187	23_3767	K	UK	CC	UK_CC	1	74.76	1	Current study	yes	23	3767	2002-11-19	2	1928-03-05	17	106	106	106	106	106	106	1	6	3	1	2	1	5	1	1	2	2	0	0	5	5	0	-	-	-	-	-	-	-	-	-	0	0
1188	23_3771	T1	JT	CC	JT_CC	1	65.68	0	Current study	yes	23	3771	2002-08-22	2	1937-01-02	41	41	41	41	41	41	41	1	7	3	2	2	2	7	-	1	0	0	0	2	0	0	2	-	-	-	-	-	-	-	-	-	0	0
1189	23_3800	HV	HV	CC	HV_CC	1	82.56	1	Current study	yes	23	3800	2003-10-26	2	1921-04-23	50	50	50	50	50	50	50	1	4	4	2	2	1	7	-	2	0	5	5	0	0	5	0	-	-	-	-	-	-	-	-	-	0	0
1190	23_3811	N1	IW	CG	IW_CG	1	75.2	0	Current study	yes	23	3811	2003-01-06	2	1927-11-13	17	61	61	61	53	53	53	1	4	4	2	2	1	7	-	2	0	0	0	2	0	0	0	0	2	0	0	-	-	-	-	-	0	0
1191	23_3819	H6a	HV	CG	HV_CG	1	84.06	1	Current study	yes	23	3819	2004-04-15	2	1920-04-13	61	61	61	61	61	61	61	1	4	4	2	2	2	7	-	1	2	5	5	0	2	5	0	2	-	-	-	-	-	-	-	-	0	0
1192	23_3835	K	UK	CC	UK_CC	1	57.41	0	Current study	yes	23	3835	2004-06-23	2	1947-02-10	50	53	53	53	53	53	53	1	5	4	1	2	2	7	-	1	0	0	0	0	5	5	0	0	0	0	-	-	-	-	-	-	-	-
1193	23_3838	K	UK	GG	UK_GG	1	78.01	0	Current study	yes	23	3838	2004-06-27	2	1926-07-12	17	106	106	106	106	106	106	3	3	4	2	2	2	7	-	1	2	5	5	0	5	5	0	0	-	-	-	-	-	-	-	-	0	0
1194	23_3848	K	UK	CG	UK_CG	1	49.28	0	Current study	yes	23	3848	2004-07-05	2	1955-04-05	17	61	61	61	208	208	54	1	4	4	1	2	2	7	-	2	4	0	0	0	5	5	0	0	-	-	-	-	-	-	-	-	0	0
1195	23_3863	N1	IW	CC	IW_CC	1	75.46	1	Current study	yes	23	3863	2003-03-14	2	1927-10-15	208	208	208	208	208	208	208	1	4	4	2	2	1	7	-	1	0	0	0	0	0	0	0	2	2	2	2	2	-	-	-	-	0	0
1196	23_3883	N9a3	IW	CC	IW_CC	1	55.92	1	Current study	yes	23	3883	2004-07-22	2	1948-09-02	208	52	54	52	208	54	54	2	4	4	1	1	-	7	-	1	0	5	5	0	5	5	2	-	-	-	-	-	-	-	-	-	0	0
1197	23_3885	H6a	HV	CG	HV_CG	1	61.01	0	Current study	yes	23	3885	2004-08-09	1	1943-08-22	17	106	106	106	61	61	61	1	2	3	1	2	1	7	-	1	2	0	5	5	5	5	2	0	2	-	-	-	-	-	-	-	0	0
1198	24_3904	N1	IW	CC	IW_CC	1	58.65	0	Current study	yes	24	3904	2002-06-11	2	1943-10-30	17	61	61	61	61	61	61	1	3	3	1	1	-	7	-	1	-	-	-	-	5	5	-	-	-	-	-	-	-	-	-	-	0	0
1199	40003	N9a3	IW	CC	IW_CC	1	62.6401	0	Current study	Yes	8	8e	1991-02-17	-	1928-09-14	Israel	-	-	-	-	-	-	-	3	-	2	2	2	7	0	2	5	-	-	5	-	-	-	-	-	-	-	-	-	-	-	-	-	-
1200	40004	H	HV	CG	HV_CG	1	70.3049	0	Current study	Yes	19	19d	1991-12-18	-	1921-11-24	Rumania	-	-	-	-	-	-	-	4	-	1	2	2	7	0	2	0	-	-	0	-	-	-	-	-	-	-	-	-	-	-	-	-	-
1201	40005	K	UK	CG	UK_CG	1	66.0934	0	Current study	Yes	13	13d	1991-12-18	-	1926-02-04	Israel	-	-	-	-	-	-	-	3	-	2	2	2	7	0	2	5	-	-	5	-	-	-	-	-	-	-	-	-	-	-	-	-	-
1202	40007	K	UK	CC	UK_CC	1	44.3599	1	Current study	Yes	36	36d	1992-05-27	-	1948-03-12	Israel	-	-	-	-	-	-	-	4	-	1	1	1	7	0	1	2	-	-	5	-	-	-	-	-	-	-	-	-	-	-	-	-	-
1203	40010	K	UK	CG	UK_CG	1	51.522	1	Current study	Yes	21	21c	1991-12-21	-	1940-08-16	Israel	-	-	-	-	-	-	-	4	-	1	2	1	7	0	2	0	-	-	2	-	-	-	-	-	-	-	-	-	-	-	-	-	-
1204	40022	H	HV	CG	HV_CG	1	57.9808	1	Current study	Yes	22	22c	1992-01-10	-	1934-03-30	Israel	-	-	-	-	-	-	-	7	-	1	2	1	7	0	2	5	-	-	5	-	-	-	-	-	-	-	-	-	-	-	-	-	-
1205	40024	HV	HV	GG	HV_GG	1	70.3846	1	Current study	Yes	23	23c	1992-01-18	-	1921-11-26	Israel	-	-	-	-	-	-	-	6	-	1	2	1	7	0	2	5	-	-	5	-	-	-	-	-	-	-	-	-	-	-	-	-	-
1206	40027	K	UK	CC	UK_CC	1	44.1923	0	Current study	Yes	24	24c	1992-01-15	-	1947-12-31	Rumania	-	-	-	-	-	-	-	7	-	1	2	2	7	0	2	5	-	-	2	-	-	-	-	-	-	-	-	-	-	-	-	-	-
1207	40032	H	HV	CC	HV_CC	1	66.9011	1	Current study	Yes	25	25c	1992-01-27	-	1925-05-26	Israel	-	-	-	-	-	-	-	7	-	1	2	2	7	0	1	2	-	-	0	-	-	-	-	-	-	-	-	-	-	-	-	-	-
1208	40039	J	JT	CC	JT_CC	1	50.3379	1	Current study	Yes	26	26c	1992-02-08	-	1941-12-09	Israel	-	-	-	-	-	-	-	-	-	1	2	2	7	0	1	5	-	-	5	-	-	-	-	-	-	-	-	-	-	-	-	-	-
1209	40042	U8b1b	UK	CG	UK_CG	1	63.9835	1	Current study	Yes	27	27c	1992-02-13	-	1928-05-09	Israel	-	-	-	-	-	-	-	6	-	1	2	1	7	0	2	5	-	-	5	-	-	-	-	-	-	-	-	-	-	-	-	-	-
1210	40043	H	HV	CC	HV_CC	1	44.7143	0	Current study	Yes	28	28c	1992-02-20	-	1947-07-30	Israel	-	-	-	-	-	-	-	6	-	1	2	2	7	0	2	5	-	-	5	-	-	-	-	-	-	-	-	-	-	-	-	-	-
1211	40056	K	UK	CC	UK_CC	1	53.4341	0	Current study	Yes	5	5c	1991-07-30	-	1938-04-29	Israel	-	-	-	-	-	-	-	6	-	1	1	1	7	0	1	0	-	-	0	-	-	-	-	-	-	-	-	-	-	-	-	-	-
1212	40057	K	UK	CG	UK_CG	1	73.7115	0	Current study	Yes	7	7c	1991-11-19	-	1918-06-04	England	-	-	-	-	-	-	-	4	-	1	2	2	7	0	1	0	-	-	2	-	-	-	-	-	-	-	-	-	-	-	-	-	-
1213	40061	J	JT	CC	JT_CC	1	73.5165	1	Current study	Yes	9	9c	1991-11-22	-	1918-08-17	Hungary	-	-	-	-	-	-	-	4	-	1	2	2	7	0	2	5	-	-	5	-	-	-	-	-	-	-	-	-	-	-	-	-	-
1214	40062	H	HV	CC	HV_CC	1	79.5165	0	Current study	Yes	10	10c	1991-11-22	-	1912-08-24	Poland	-	-	-	-	-	-	-	4	-	1	2	1	7	0	2	5	-	-	5	-	-	-	-	-	-	-	-	-	-	-	-	-	-
1215	40064	K	UK	CC	UK_CC	1	63.1099	1	Current study	Yes	11	11c	1991-11-23	-	1928-12-31	Israel	-	-	-	-	-	-	-	3	-	1	2	1	7	0	2	5	-	-	5	-	-	-	-	-	-	-	-	-	-	-	-	-	-
1216	40066	N9a3	IW	CC	IW_CC	1	55.739	0	Current study	Yes	12	12c	1992-03-12	-	1936-08-24	Rumania	-	-	-	-	-	-	-	7	-	1	2	2	7	0	2	2	-	-	0	-	-	-	-	-	-	-	-	-	-	-	-	-	-
1217	40068	K	UK	CG	UK_CG	1	68.8626	0	Current study	Yes	14	14c	1991-11-26	-	1923-04-11	Israel	-	-	-	-	-	-	-	6	-	1	2	2	7	0	2	5	-	-	5	-	-	-	-	-	-	-	-	-	-	-	-	-	-
1218	40070	H	HV	CC	HV_CC	1	53.1071	0	Current study	Yes	15	15c	1991-12-04	-	1938-12-31	Israel	-	-	-	-	-	-	-	3	-	1	2	2	1	7	2	0	-	-	0	-	-	-	-	-	-	-	-	-	-	-	-	-	-
1219	40072	HV5	HV	CG	HV_CG	1	61.5797	1	Current study	Yes	16	16c	1991-12-09	-	1930-07-27	Russia	-	-	-	-	-	-	-	3	-	1	2	2	1	7	1	0	-	-	2	-	-	-	-	-	-	-	-	-	-	-	-	-	-
1220	40074	J	JT	CC	JT_CC	1	62.1484	1	Current study	Yes	17	17c	1991-12-06	-	1929-12-29	Israel	-	-	-	-	-	-	-	6	-	1	2	1	7	0	2	0	-	-	0	-	-	-	-	-	-	-	-	-	-	-	-	-	-
1221	40075	U234789	UK	CG	UK_CG	1	52.6731	0	Current study	Yes	18	18c	1991-12-12	-	1939-06-15	Israel	-	-	-	-	-	-	-	4	-	1	1	1	7	0	2	2	-	-	0	-	-	-	-	-	-	-	-	-	-	-	-	-	-
1222	40077	HV0a	HV	CC	HV_CC	1	65.1044	1	Current study	Yes	31	31c	1992-03-09	-	1927-04-22	Israel	-	-	-	-	-	-	-	4	-	1	2	1	7	0	2	5	-	-	5	-	-	-	-	-	-	-	-	-	-	-	-	-	-
1223	40082	N1	IW	CG	IW_CG	1	52.9588	1	Current study	Yes	30	30f	1992-03-13	-	1939-06-03	Israel	-	-	-	-	-	-	-	7	-	1	2	1	7	0	1	5	-	-	5	-	-	-	-	-	-	-	-	-	-	-	-	-	-
1224	40098	K	UK	CC	UK_CC	1	48.1016	1	Current study	Yes	29	29d	1992-05-05	-	1944-05-28	Rumania	-	-	-	-	-	-	-	6	-	1	2	1	7	0	1	5	-	-	5	-	-	-	-	-	-	-	-	-	-	-	-	-	-
1225	40106	K	UK	CG	UK_CG	1	45.6181	0	Current study	Yes	37	37c	1991-05-28	-	1945-12-10	UK	-	-	-	-	-	-	-	6	-	2	2	2	7	0	2	5	-	-	5	-	-	-	-	-	-	-	-	-	-	-	-	-	-
1226	40107	H	HV	CC	HV_CC	1	59.7692	1	Current study	Yes	34	34g	1992-05-30	-	1932-11-05	Israel	-	-	-	-	-	-	-	7	-	1	1	1	7	0	1	2	-	-	5	-	-	-	-	-	-	-	-	-	-	-	-	-	-
1227	40108	H	HV	CC	HV_CC	1	65.6538	1	Current study	Yes	38	38c	1992-06-05	-	1926-12-31	USA	-	-	-	-	-	-	-	6	-	1	2	2	7	0	1	5	-	-	5	-	-	-	-	-	-	-	-	-	-	-	-	-	-
1228	40115	K	UK	CG	UK_CG	1	59.6923	1	Current study	Yes	39	39d	1992-06-16	-	1932-12-20	Israel	-	-	-	-	-	-	-	4	-	1	2	2	7	0	1	5	-	-	5	-	-	-	-	-	-	-	-	-	-	-	-	-	-
1229	40116	K	UK	GG	UK_GG	1	57.3846	0	Current study	Yes	40	40c	1992-06-20	-	1935-04-13	Israel	-	-	-	-	-	-	-	7	-	1	1	1	7	0	2	5	-	-	5	-	-	-	-	-	-	-	-	-	-	-	-	-	-
1230	40117	H	HV	GG	HV_GG	1	56.9396	0	Current study	Yes	33	33d	1992-07-01	-	1935-10-03	Israel	-	-	-	-	-	-	-	6	-	1	2	2	7	0	1	5	-	-	5	-	-	-	-	-	-	-	-	-	-	-	-	-	-
1231	40118	J1b1a	JT	CG	JT_CG	1	54	0	Current study	Yes	41	41c	1992-06-24	-	1938-08-31	Israel	-	-	-	-	-	-	-	4	-	2	2	2	7	0	1	5	-	-	5	-	-	-	-	-	-	-	-	-	-	-	-	-	-
1232	40128	U1b1	UK	CG	UK_CG	1	83.8242	0	Current study	Yes	43	43d	1992-07-15	-	1908-12-31	Israel	-	-	-	-	-	-	-	-	-	-	2	2	7	0	2	5	-	-	5	-	-	-	-	-	-	-	-	-	-	-	-	-	-
1233	40134	H	HV	GG	HV_GG	1	45.228	1	Current study	Yes	44	44d	1992-08-08	-	1947-07-13	Rumania	-	-	-	-	-	-	-	7	-	1	2	1	7	0	1	5	-	-	5	-	-	-	-	-	-	-	-	-	-	-	-	-	-
1234	40143	W	IW	CC	IW_CC	1	51.4396	1	Current study	Yes	210	210c	1992-09-09	-	1941-06-05	Russia	-	-	-	-	-	-	-	4	-	1	1	1	7	0	1	2	-	-	5	-	-	-	-	-	-	-	-	-	-	-	-	-	-
1235	40147	K	UK	CC	UK_CC	1	51.1896	0	Current study	Yes	100	100c	1992-07-10	-	1941-07-05	Israel	-	-	-	-	-	-	-	4	-	1	2	2	7	0	2	5	-	-	5	-	-	-	-	-	-	-	-	-	-	-	-	-	-
1236	40148	H	HV	CG	HV_CG	1	49.9698	0	Current study	Yes	102	102d	1992-07-29	-	1942-10-11	Israel	-	-	-	-	-	-	-	6	-	1	2	2	7	0	2	5	-	-	5	-	-	-	-	-	-	-	-	-	-	-	-	-	-
1237	40150	W	IW	CG	IW_CG	1	42.2775	1	Current study	Yes	101	101c	1992-08-08	-	1950-06-21	USA	-	-	-	-	-	-	-	7	-	1	2	2	5	0	1	0	-	-	2	-	-	-	-	-	-	-	-	-	-	-	-	-	-
1238	40151	K	UK	CG	UK_CG	1	50.7088	1	Current study	Yes	103	103c	1992-08-07	-	1942-01-24	Israel	-	-	-	-	-	-	-	7	-	1	2	1	7	0	1	5	-	-	5	-	-	-	-	-	-	-	-	-	-	-	-	-	-
1239	40152	H	HV	CC	HV_CC	1	49.2857	1	Current study	Yes	104	104c	1992-08-11	-	1943-06-30	Israel	-	-	-	-	-	-	-	7	-	1	2	2	7	0	2	5	-	-	5	-	-	-	-	-	-	-	-	-	-	-	-	-	-
1240	40161	H	HV	CC	HV_CC	1	51.2857	1	Current study	Yes	105	105c	1992-09-08	-	1941-07-30	-	-	-	-	-	-	-	-	6	-	1	2	2	7	0	1	2	-	-	5	-	-	-	-	-	-	-	-	-	-	-	-	-	-
1241	40163	K	UK	CC	UK_CC	1	63.6181	0	Current study	Yes	107	107c	1992-09-16	-	1929-04-23	Israel	-	-	-	-	-	-	-	4	-	1	2	1	7	0	1	5	-	-	5	-	-	-	-	-	-	-	-	-	-	-	-	-	-
1242	40165	J	JT	CG	JT_CG	1	63.7775	1	Current study	Yes	108	108c	1992-09-17	-	1929-02-25	Israel	-	-	-	-	-	-	-	7	-	1	2	1	7	0	2	5	-	-	5	-	-	-	-	-	-	-	-	-	-	-	-	-	-
1243	40167	K	UK	CG	UK_CG	1	62.294	1	Current study	Yes	109	109c	1992-09-29	-	1930-08-31	Israel	-	-	-	-	-	-	-	6	-	1	2	1	7	0	2	5	-	-	5	-	-	-	-	-	-	-	-	-	-	-	-	-	-
1244	40172	X2	IW	CC	IW_CC	1	58.3297	1	Current study	Yes	110	110c	1992-10-05	-	1934-08-19	Israel	-	-	-	-	-	-	-	7	-	1	2	2	7	0	2	5	-	-	2	-	-	-	-	-	-	-	-	-	-	-	-	-	-
1245	40176	K	UK	CG	UK_CG	1	45.7665	1	Current study	Yes	60	60c	1992-11-03	-	1947-03-26	Israel	-	-	-	-	-	-	-	6	-	1	2	2	7	0	1	5	-	-	5	-	-	-	-	-	-	-	-	-	-	-	-	-	-
1246	40182	H	HV	CC	HV_CC	1	67.3269	1	Current study	Yes	112	112c	1992-11-04	-	1925-09-30	Israel	-	-	-	-	-	-	-	3	-	1	2	2	7	0	2	5	-	-	5	-	-	-	-	-	-	-	-	-	-	-	-	-	-
1247	40185	H	HV	CG	HV_CG	1	52.4588	0	Current study	Yes	113	113c	1992-11-10	1	1940-07-31	Israel	-	-	-	-	-	-	-	6	-	2	2	2	7	0	2	5	-	-	5	-	-	-	-	-	-	-	-	-	-	-	-	-	-
1248	40192	I	IW	CC	IW_CC	1	54.0632	0	Current study	Yes	120	120c	1993-02-18	2	1939-04-04	Israel	-	-	-	-	-	-	-	4	-	1	1	1	7	0	2	5	-	-	5	-	-	-	-	-	-	-	-	-	-	-	-	-	-
1249	40194	K	UK	CG	UK_CG	1	50.8077	0	Current study	Yes	121	121c	1993-02-18	2	1942-07-02	Germany	-	-	-	-	-	-	-	6	-	1	2	1	7	0	1	2	-	-	0	-	-	-	-	-	-	-	-	-	-	-	-	-	-
1250	40197	H	HV	CC	HV_CC	1	54.4615	1	Current study	Yes	124	124d	1993-04-10	1	1938-12-31	Israel	-	-	-	-	-	-	-	4	-	1	2	1	7	0	1	5	-	-	5	-	-	-	-	-	-	-	-	-	-	-	-	-	-
1251	40201	K	UK	CG	UK_CG	1	62.3764	1	Current study	Yes	123	123c	1993-03-16	1	1931-01-16	Rumania	-	-	-	-	-	-	-	4	-	1	2	1	1	6	1	5	-	-	5	-	-	-	-	-	-	-	-	-	-	-	-	-	-
1252	40206	K	UK	CG	UK_CG	1	57.9918	0	Current study	Yes	125	125e	1993-04-03	1	1935-06-18	Belgium	-	-	-	-	-	-	-	3	-	1	2	2	7	0	2	2	-	-	5	-	-	-	-	-	-	-	-	-	-	-	-	-	-
1253	40211	T2	JT	CC	JT_CC	1	55.022	0	Current study	Yes	128	128c	1993-05-15	1	1938-07-15	USA	-	-	-	-	-	-	-	6	-	1	2	2	7	0	2	2	-	-	0	-	-	-	-	-	-	-	-	-	-	-	-	-	-
1254	40215	J	JT	CC	JT_CC	1	66.1099	1	Current study	Yes	336	336d	1993-08-26	-	1927-10-08	Beylorus	-	-	-	-	-	-	-	6	-	1	2	2	5	0	2	0	-	-	0	-	-	-	-	-	-	-	-	-	-	-	-	-	-
1255	40219	K	UK	CG	UK_CG	1	64.294	1	Current study	Yes	405	405d	1994-06-15	1	1930-05-19	-	-	-	-	-	-	-	-	4	-	1	2	1	7	0	2	2	-	-	0	-	-	-	-	-	-	-	-	-	-	-	-	-	-
1256	40220	K	UK	CC	UK_CC	1	55.5879	0	Current study	Yes	404	404d	1994-06-15	1	1939-01-21	Israel	-	-	-	-	-	-	-	6	-	1	2	1	7	0	1	2	-	-	0	-	-	-	-	-	-	-	-	-	-	-	-	-	-
1257	40223	T1a1	JT	CC	JT_CC	1	48.4863	0	Current study	Yes	139	139c	1994-05-31	-	1946-02-03	Israel	-	-	-	-	-	-	-	4	-	1	2	2	7	0	1	0	-	-	2	-	-	-	-	-	-	-	-	-	-	-	-	-	-
1258	40236	U	UK	CG	UK_CG	1	73.283	0	Current study	Yes	202	202c	1992-06-16	-	1919-06-05	Israel	-	-	-	-	-	-	-	6	-	1	2	2	7	0	2	5	-	-	5	-	-	-	-	-	-	-	-	-	-	-	-	-	-
1259	40238	HV	HV	CC	HV_CC	1	72.9121	0	Current study	Yes	203	203c	1992-06-18	-	1919-10-20	Israel	-	-	-	-	-	-	-	4	-	1	2	2	7	0	1	5	-	-	5	-	-	-	-	-	-	-	-	-	-	-	-	-	-
1260	40242	HV	HV	CC	HV_CC	1	71.4176	0	Current study	Yes	204	204d	1992-07-22	-	1921-05-20	-	-	-	-	-	-	-	-	3	-	2	2	2	7	0	1	5	-	-	5	-	-	-	-	-	-	-	-	-	-	-	-	-	-
1261	40243	K	UK	CC	UK_CC	1	63.8544	1	Current study	Yes	206	206d	1992-08-17	1	1928-12-28	Israel	-	-	-	-	-	-	-	7	-	1	2	1	2	3	1	5	-	-	5	-	-	-	-	-	-	-	-	-	-	-	-	-	-
1262	40246	K	UK	CG	UK_CG	1	42.2885	0	Current study	Yes	205	205c	1992-07-29	-	1950-06-07	Rumania	-	-	-	-	-	-	-	4	-	1	2	2	7	0	2	5	-	-	5	-	-	-	-	-	-	-	-	-	-	-	-	-	-
1263	40247	T2	JT	CC	JT_CC	1	63.8516	1	Current study	Yes	208	208c	1992-08-19	-	1928-12-31	Israel	-	-	-	-	-	-	-	7	-	1	2	1	7	0	1	5	-	-	5	-	-	-	-	-	-	-	-	-	-	-	-	-	-
1264	40250	H	HV	CG	HV_CG	1	59.6703	1	Current study	Yes	200	200f	1992-09-01	-	1933-03-15	USA	-	-	-	-	-	-	-	4	-	2	1	1	7	0	2	5	-	-	5	-	-	-	-	-	-	-	-	-	-	-	-	-	-
1265	40251	K	UK	GG	UK_GG	1	53.8571	1	Current study	Yes	209	209c	1992-09-02	-	1938-12-31	Israel	-	-	-	-	-	-	-	6	-	1	1	1	7	0	1	0	-	-	5	-	-	-	-	-	-	-	-	-	-	-	-	-	-
1266	40253	K	UK	CC	UK_CC	1	72.272	1	Current study	Yes	4	4e	1992-09-10	-	1920-09-01	Israel	-	-	-	-	-	-	-	7	-	2	1	1	7	0	2	5	-	-	5	-	-	-	-	-	-	-	-	-	-	-	-	-	-
1267	40254	J1b1a	JT	CC	JT_CC	1	77.0357	0	Current study	Yes	211	211d	1992-10-08	-	1915-12-31	Israel	-	-	-	-	-	-	-	6	-	1	2	2	7	0	2	5	-	-	5	-	-	-	-	-	-	-	-	-	-	-	-	-	-
1268	40255	W3a1	IW	CC	IW_CC	1	53.8434	1	Current study	Yes	220	220ec	1992-11-27	1	1939-04-01	Israel	-	-	-	-	-	-	-	3	-	1	1	1	7	0	2	2	-	-	0	-	-	-	-	-	-	-	-	-	-	-	-	-	-
1269	40256	K	UK	CC	UK_CC	1	77.989	1	Current study	Yes	213	213c	1992-09-23	-	1915-01-03	Israel	-	-	-	-	-	-	-	3	-	1	1	1	7	0	1	5	-	-	5	-	-	-	-	-	-	-	-	-	-	-	-	-	-
1270	40260	H	HV	CG	HV_CG	1	43.511	1	Current study	Yes	214	214d	1992-09-25	-	1949-05-16	Rumania	-	-	-	-	-	-	-	6	-	1	1	1	7	0	1	0	-	-	5	-	-	-	-	-	-	-	-	-	-	-	-	-	-
1271	40262	H6a	HV	GG	HV_GG	1	72.5659	0	Current study	Yes	217	217c	1992-10-08	-	1920-06-14	Poland	-	-	-	-	-	-	-	4	-	2	2	2	7	0	1	5	-	-	5	-	-	-	-	-	-	-	-	-	-	-	-	-	-
1272	40263	K	UK	CG	UK_CG	1	71.2005	0	Current study	Yes	215	215d	1992-10-08	-	1921-10-24	-	-	-	-	-	-	-	-	3	-	2	1	1	7	0	1	5	-	-	5	-	-	-	-	-	-	-	-	-	-	-	-	-	-
1273	40267	J1c1	JT	CG	JT_CG	1	52.9863	1	Current study	Yes	218	218d	1992-10-20	-	1939-12-31	Israel	-	-	-	-	-	-	-	7	-	1	2	1	7	0	2	5	-	-	5	-	-	-	-	-	-	-	-	-	-	-	-	-	-
1274	40268	J	JT	CC	JT_CC	1	71.7692	1	Current study	Yes	219	219c	1992-10-20	-	1921-04-12	Latvia	-	-	-	-	-	-	-	7	-	1	2	1	7	0	1	5	-	-	5	-	-	-	-	-	-	-	-	-	-	-	-	-	-
1275	40284	N1	IW	CC	IW_CC	1	80.4038	0	Current study	Yes	237	237e	1993-02-16	1	1912-12-31	Rumania	-	-	-	-	-	-	-	1	-	2	2	2	7	0	2	5	-	-	5	-	-	-	-	-	-	-	-	-	-	-	-	-	-
1276	40285	H6a	HV	CC	HV_CC	1	62.7527	1	Current study	Yes	221	221d	1992-11-09	1	1930-04-27	Israel	-	-	-	-	-	-	-	7	-	1	1	1	7	0	1	5	-	-	5	-	-	-	-	-	-	-	-	-	-	-	-	-	-
1277	40287	H	HV	CG	HV_CG	1	51.544	0	Current study	Yes	216	216d	1992-11-18	1	1941-07-07	USA	-	-	-	-	-	-	-	6	-	2	2	2	7	0	2	5	-	-	5	-	-	-	-	-	-	-	-	-	-	-	-	-	-
1278	40288	HV0a	HV	CC	HV_CC	1	46.0577	0	Current study	Yes	223	223c	1992-11-24	1	1946-12-31	Israel	-	-	-	-	-	-	-	4	-	2	2	2	7	0	2	5	-	-	2	-	-	-	-	-	-	-	-	-	-	-	-	-	-
1279	40306	H	HV	GG	HV_GG	1	72.1346	1	Current study	Yes	47	47c	1992-08-27	-	1920-10-07	Russia	-	-	-	-	-	-	-	3	-	1	2	2	7	0	2	5	-	-	5	-	-	-	-	-	-	-	-	-	-	-	-	-	-
1280	40308	T2	JT	CG	JT_CG	1	60.5934	0	Current study	Yes	48	48c	1992-08-31	-	1932-04-12	Belgium	-	-	-	-	-	-	-	4	-	2	2	2	7	0	2	5	-	-	5	-	-	-	-	-	-	-	-	-	-	-	-	-	-
1281	40312	H	HV	CG	HV_CG	1	59.9368	1	Current study	Yes	1	1e	1992-09-05	-	1932-12-12	Rumania	-	-	-	-	-	-	-	3	-	1	2	1	7	0	2	0	-	-	5	-	-	-	-	-	-	-	-	-	-	-	-	-	-
1282	40313	HV5	HV	CC	HV_CC	1	62.7445	0	Current study	Yes	45	45d	1992-09-05	-	1930-02-24	Israel	-	-	-	-	-	-	-	7	-	1	2	1	7	0	2	5	-	-	5	-	-	-	-	-	-	-	-	-	-	-	-	-	-
1283	40317	K	UK	CG	UK_CG	1	48.7143	1	Current study	Yes	52	52c	1992-10-05	-	1944-03-19	Israel	-	-	-	-	-	-	-	6	-	1	1	1	7	0	1	2	-	-	5	-	-	-	-	-	-	-	-	-	-	-	-	-	-
1284	40318	K	UK	CC	UK_CC	1	77.0165	0	Current study	Yes	53	53c	1992-10-10	-	1916-01-09	Germany	-	-	-	-	-	-	-	4	-	1	2	2	7	0	1	5	-	-	5	-	-	-	-	-	-	-	-	-	-	-	-	-	-
1285	40320	W	IW	CG	IW_CG	1	56.8022	0	Current study	Yes	54	54c	1992-10-15	-	1936-03-07	Israel	-	-	-	-	-	-	-	7	-	1	2	2	7	0	1	5	-	-	5	-	-	-	-	-	-	-	-	-	-	-	-	-	-
1286	40323	K	UK	CG	UK_CG	1	56.2198	0	Current study	Yes	111	111c	1992-10-10	-	1936-09-30	Israel	-	-	-	-	-	-	-	6	-	1	2	2	7	0	1	5	-	-	5	-	-	-	-	-	-	-	-	-	-	-	-	-	-
1287	40330	HV5	HV	CC	HV_CC	1	70.9478	1	Current study	Yes	58	58c	1992-10-24	-	1922-02-09	Poland	-	-	-	-	-	-	-	3	-	1	2	1	7	0	1	5	-	-	5	-	-	-	-	-	-	-	-	-	-	-	-	-	-
1288	40334	K	UK	CG	UK_CG	1	69.1209	1	Current study	Yes	59	59c	1992-10-19	-	1923-12-01	Germany	-	-	-	-	-	-	-	7	-	1	2	1	7	0	1	5	-	-	5	-	-	-	-	-	-	-	-	-	-	-	-	-	-
1289	40337	K	UK	GG	UK_GG	1	51.522	0	Current study	Yes	3	3fd	1992-10-21	-	1941-06-17	Israel	-	-	-	-	-	-	-	4	-	1	2	2	7	0	1	0	-	-	5	-	-	-	-	-	-	-	-	-	-	-	-	-	-
1290	40338	U3a	UK	CC	UK_CC	1	68.7225	0	Current study	Yes	56	56c	1992-10-22	-	1924-04-27	South Africa	-	-	-	-	-	-	-	4	-	1	2	2	7	0	2	5	-	-	5	-	-	-	-	-	-	-	-	-	-	-	-	-	-
1291	40345	H	HV	CC	HV_CC	1	65.0687	1	Current study	Yes	61	61d	1992-11-04	1	1927-12-31	?	-	-	-	-	-	-	-	4	-	1	2	2	7	0	1	5	-	-	5	-	-	-	-	-	-	-	-	-	-	-	-	-	-
1292	40346	H	HV	CC	HV_CC	1	68.6896	1	Current study	Yes	62	62c	1992-11-18	1	1924-06-05	Israel	-	-	-	-	-	-	-	3	-	1	2	2	7	0	2	2	-	-	5	-	-	-	-	-	-	-	-	-	-	-	-	-	-
1293	40352	H	HV	CC	HV_CC	1	58.7088	0	Current study	Yes	64	64d	1992-12-09	1	1934-06-07	Israel	-	-	-	-	-	-	-	7	-	1	2	2	7	0	1	5	-	-	5	-	-	-	-	-	-	-	-	-	-	-	-	-	-
1294	40356	J1c1	JT	CC	JT_CC	1	53.011	0	Current study	Yes	68	68d	1992-12-23	1	1940-02-24	Israel	-	-	-	-	-	-	-	4	-	1	1	1	7	0	2	5	-	-	5	-	-	-	-	-	-	-	-	-	-	-	-	-	-
1295	40369	H	HV	CG	HV_CG	1	55.511	0	Current study	Yes	115	115d	1992-11-17	1	1937-07-23	?	-	-	-	-	-	-	-	3	-	2	2	1	7	0	1	5	-	-	5	-	-	-	-	-	-	-	-	-	-	-	-	-	-
1296	40382	K	UK	CC	UK_CC	1	77.1896	1	Current study	Yes	66	66d	1992-12-03	2	1915-12-31	Poland	-	-	-	-	-	-	-	6	-	1	2	1	7	0	2	5	-	-	5	-	-	-	-	-	-	-	-	-	-	-	-	-	-
1297	40383	H	HV	CC	HV_CC	1	62.3956	0	Current study	Yes	63	63d	1992-12-26	2	1930-10-21	Rumania	-	-	-	-	-	-	-	6	-	1	2	1	7	0	1	5	-	-	5	-	-	-	-	-	-	-	-	-	-	-	-	-	-
1298	40385	H	HV	CG	HV_CG	1	65.1841	1	Current study	Yes	67	67c	1992-12-08	1	1927-12-23	Rumania	-	-	-	-	-	-	-	4	-	1	1	1	7	0	2	5	-	-	5	-	-	-	-	-	-	-	-	-	-	-	-	-	-
1299	40388	K	UK	CG	UK_CG	1	46.0549	1	Current study	Yes	69	69d	1992-12-15	1	1947-01-22	Israel	-	-	-	-	-	-	-	6	-	1	2	1	7	0	2	2	-	-	5	-	-	-	-	-	-	-	-	-	-	-	-	-	-
1300	40397	K	UK	CG	UK_CG	1	62.2225	0	Current study	Yes	72	72f	1992-12-26	1	1930-12-23	Hungary	-	-	-	-	-	-	-	6	-	1	2	2	7	0	1	5	-	-	5	-	-	-	-	-	-	-	-	-	-	-	-	-	-
1301	40402	K	UK	CG	UK_CG	1	74.3352	0	Current study	Yes	117	117c	1993-01-19	1	1918-12-21	Rumania	-	-	-	-	-	-	-	3	-	2	2	1	7	0	1	5	-	-	5	-	-	-	-	-	-	-	-	-	-	-	-	-	-
1302	40407	K	UK	CG	UK_CG	1	49.5027	0	Current study	Yes	244	244e	1993-06-18	1	1944-02-17	Israel	-	-	-	-	-	-	-	6	-	2	2	2	7	0	2	2	-	-	5	-	-	-	-	-	-	-	-	-	-	-	-	-	-
1303	40408	H5a	HV	GG	HV_GG	1	63.5769	1	Current study	Yes	119	119c	1993-02-01	2	1929-09-23	Israel	-	-	-	-	-	-	-	4	-	1	2	2	7	0	2	5	-	-	5	-	-	-	-	-	-	-	-	-	-	-	-	-	-
1304	40488	H	HV	CG	HV_CG	1	66.7885	1	Current study	Yes	116	116d	1993-01-08	1	1926-06-18	USA	-	-	-	-	-	-	-	7	-	1	2	1	7	0	2	5	-	-	5	-	-	-	-	-	-	-	-	-	-	-	-	-	-
1305	40493	H	HV	CC	HV_CC	1	55.6648	0	Current study	Yes	75	75c	1993-01-05	1	1937-07-16	Israel	-	-	-	-	-	-	-	4	-	1	2	1	7	0	1	5	-	-	0	-	-	-	-	-	-	-	-	-	-	-	-	-	-
1306	40495	T2	JT	CG	JT_CG	1	76.2912	1	Current study	Yes	74	74d	1993-01-11	1	1916-12-31	Hungary	-	-	-	-	-	-	-	3	-	1	1	1	7	0	2	5	-	-	5	-	-	-	-	-	-	-	-	-	-	-	-	-	-
1307	40500	HV	HV	CG	HV_CG	1	66.5	0	Current study	Yes	73	73d	1993-01-15	1	1926-10-08	Poland	-	-	-	-	-	-	-	3	-	1	2	2	7	0	2	5	-	-	5	-	-	-	-	-	-	-	-	-	-	-	-	-	-
1308	40506	J	JT	GG	JT_GG	1	54.1291	0	Current study	Yes	82	82c	1993-02-16	1	1939-03-09	Rumania	-	-	-	-	-	-	-	7	-	1	2	2	7	0	2	5	-	-	5	-	-	-	-	-	-	-	-	-	-	-	-	-	-
1309	40509	K	UK	CC	UK_CC	1	75.0549	0	Current study	Yes	311	311c	1993-05-18	1	1918-07-31	Beylorus	-	-	-	-	-	-	-	7	-	1	2	2	7	0	1	5	-	-	5	-	-	-	-	-	-	-	-	-	-	-	-	-	-
1310	40516	U1b1	UK	CG	UK_CG	1	68.978	1	Current study	Yes	78	78c	1993-02-03	1	1924-05-08	Israel	-	-	-	-	-	-	-	7	-	1	2	2	7	0	1	5	-	-	5	-	-	-	-	-	-	-	-	-	-	-	-	-	-
1311	40531	K	UK	CC	UK_CC	1	66.3571	0	Current study	Yes	81	81d	1993-02-16	2	1926-12-31	Russia	-	-	-	-	-	-	-	4	-	1	2	2	7	0	1	0	-	-	2	-	-	-	-	-	-	-	-	-	-	-	-	-	-
1312	40539	K	UK	GG	UK_GG	1	70.4093	1	Current study	Yes	86	86d	1993-03-02	-	1922-12-31	Rumania	-	-	-	-	-	-	-	1	-	1	2	1	7	0	2	5	-	-	5	-	-	-	-	-	-	-	-	-	-	-	-	-	-
1313	40540	H	HV	CG	HV_CG	1	48.2912	1	Current study	Yes	79	79dc	1993-02-15	1	1944-12-31	Israel	-	-	-	-	-	-	-	6	-	1	2	2	7	0	1	0	-	-	2	-	-	-	-	-	-	-	-	-	-	-	-	-	-
1314	40542	H6a	HV	CG	HV_CG	1	69.3516	0	Current study	Yes	85	85d	1993-02-10	1	1923-12-31	Russia	-	-	-	-	-	-	-	6	-	1	2	2	7	0	2	5	-	-	5	-	-	-	-	-	-	-	-	-	-	-	-	-	-
1315	40546	HV5	HV	CG	HV_CG	1	73.3654	0	Current study	Yes	84	84c	1993-02-10	1	1919-12-31	Rumania	-	-	-	-	-	-	-	3	-	2	2	1	7	0	2	5	-	-	5	-	-	-	-	-	-	-	-	-	-	-	-	-	-
1316	40547	H6a	HV	CC	HV_CC	1	44.478	0	Current study	Yes	77	77d	1993-02-18	1	1948-10-22	Rumania	-	-	-	-	-	-	-	3	-	2	2	2	7	0	2	2	-	-	0	-	-	-	-	-	-	-	-	-	-	-	-	-	-
1317	40557	N1	IW	CC	IW_CC	1	64.8626	0	Current study	Yes	96	96c	1993-03-22	1	1928-07-31	Rumania	-	-	-	-	-	-	-	3	-	1	2	2	7	0	1	5	-	-	5	-	-	-	-	-	-	-	-	-	-	-	-	-	-
1318	40563	K	UK	GG	UK_GG	1	55.4643	1	Current study	Yes	83	83e	1993-03-25	1	1937-12-15	Hungary	-	-	-	-	-	-	-	3	-	1	2	2	7	0	2	5	-	-	5	-	-	-	-	-	-	-	-	-	-	-	-	-	-
1319	40565	T2	JT	CC	JT_CC	1	60.3434	0	Current study	Yes	88	88c	1993-02-19	1	1932-12-31	Israel	-	-	-	-	-	-	-	4	-	1	2	2	7	0	1	5	-	-	5	-	-	-	-	-	-	-	-	-	-	-	-	-	-
1320	40570	W3a1	IW	CC	IW_CC	1	60.9038	1	Current study	Yes	20	20d	1992-09-10	-	1931-12-31	Rumania	-	-	-	-	-	-	-	3	-	2	2	1	7	0	2	5	-	-	5	-	-	-	-	-	-	-	-	-	-	-	-	-	-
1321	40659	HV0a	HV	CC	HV_CC	1	65.511	0	Current study	Yes	91	91c	1993-04-14	2	1927-12-31	Russia	-	-	-	-	-	-	-	3	-	2	2	2	7	0	2	2	-	-	0	-	-	-	-	-	-	-	-	-	-	-	-	-	-
1322	40664	K	UK	CG	UK_CG	1	66.7363	1	Current study	Yes	92	92d	1993-03-09	1	1926-09-05	Poland	-	-	-	-	-	-	-	7	-	1	2	1	7	0	1	5	-	-	5	-	-	-	-	-	-	-	-	-	-	-	-	-	-
1323	40669	K	UK	CC	UK_CC	1	75.206	1	Current study	Yes	93	93d	1993-03-12	1	1918-03-31	Czechoslovakia	-	-	-	-	-	-	-	6	-	1	2	2	7	0	1	5	-	-	2	-	-	-	-	-	-	-	-	-	-	-	-	-	-
1324	40670	K	UK	CC	UK_CC	1	46.5797	1	Current study	Yes	90	90d	1993-03-12	1	1946-10-10	Israel	-	-	-	-	-	-	-	6	-	1	2	2	7	0	1	2	-	-	5	-	-	-	-	-	-	-	-	-	-	-	-	-	-
1325	40671	K	UK	CC	UK_CC	1	64.4258	1	Current study	Yes	89	89d	1993-03-16	1	1928-12-31	Hungary	-	-	-	-	-	-	-	3	-	1	2	2	7	0	1	5	-	-	5	-	-	-	-	-	-	-	-	-	-	-	-	-	-
1326	40674	K	UK	CC	UK_CC	1	74.0495	1	Current study	Yes	95	95c	1993-03-18	1	1919-06-01	Rumania	-	-	-	-	-	-	-	8	-	1	2	1	7	0	1	5	-	-	5	-	-	-	-	-	-	-	-	-	-	-	-	-	-
1327	40677	U1b1	UK	CC	UK_CC	1	74.3214	0	Current study	Yes	99	99c	1993-03-26	2	1919-03-02	Israel	-	-	-	-	-	-	-	3	-	2	2	1	7	0	2	5	-	-	5	-	-	-	-	-	-	-	-	-	-	-	-	-	-
1328	40681	H	HV	CG	HV_CG	1	60.9615	1	Current study	Yes	300	300d	1993-03-31	1	1932-06-29	Israel	-	-	-	-	-	-	-	7	-	1	2	1	7	0	2	5	-	-	5	-	-	-	-	-	-	-	-	-	-	-	-	-	-
1329	40684	HV	HV	CC	HV_CC	1	66.6731	0	Current study	Yes	346	346c	1993-11-11	1	1927-06-02	Poland	-	-	-	-	-	-	-	2	-	2	2	2	7	0	2	2	-	-	0	-	-	-	-	-	-	-	-	-	-	-	-	-	-
1330	40690	K	UK	CG	UK_CG	1	39.8819	1	Current study	Yes	302	302c	1993-04-06	1	1953-07-08	Israel	-	-	-	-	-	-	-	7	-	1	2	1	7	0	2	2	-	-	0	-	-	-	-	-	-	-	-	-	-	-	-	-	-
1331	40694	K	UK	CG	UK_CG	1	77.6099	1	Current study	Yes	303	303c	1993-04-13	1	1915-12-09	Poland	-	-	-	-	-	-	-	1	-	1	2	2	7	0	2	0	-	-	0	-	-	-	-	-	-	-	-	-	-	-	-	-	-
1332	40700	K	UK	CG	UK_CG	1	49.467	0	Current study	Yes	304	304c	1993-04-29	1	1944-01-11	Israel	-	-	-	-	-	-	-	4	-	1	1	1	7	0	1	2	-	-	0	-	-	-	-	-	-	-	-	-	-	-	-	-	-
1333	40703	H	HV	CG	HV_CG	1	47.4615	1	Current study	Yes	305	305e	1993-06-19	1	1946-03-02	Israel	-	-	-	-	-	-	-	6	-	1	2	2	7	0	1	0	-	-	2	-	-	-	-	-	-	-	-	-	-	-	-	-	-
1334	40704	H	HV	CG	HV_CG	1	63.022	1	Current study	Yes	307	307c	1993-04-30	2	1930-07-10	Israel	-	-	-	-	-	-	-	6	-	1	2	1	7	0	1	2	-	-	0	-	-	-	-	-	-	-	-	-	-	-	-	-	-
1335	40706	HV5	HV	CG	HV_CG	1	73.5824	1	Current study	Yes	306	306c	1993-04-30	1	1919-12-31	Rumania	-	-	-	-	-	-	-	3	-	1	2	2	7	0	2	0	-	-	0	-	-	-	-	-	-	-	-	-	-	-	-	-	-
1336	40707	K	UK	CG	UK_CG	1	40.1511	1	Current study	Yes	127	127c	1993-05-01	1	1953-04-26	Israel	-	-	-	-	-	-	-	6	-	1	2	1	7	0	1	2	-	-	0	-	-	-	-	-	-	-	-	-	-	-	-	-	-
1337	40713	HV0a	HV	GG	HV_GG	1	53.5247	1	Current study	Yes	308	308c	1993-05-04	1	1939-12-31	Russia	-	-	-	-	-	-	-	4	-	1	2	1	7	0	2	0	-	-	0	-	-	-	-	-	-	-	-	-	-	-	-	-	-
1338	40719	J	JT	CC	JT_CC	1	64.9011	1	Current study	Yes	98	98d	1993-05-12	1	1928-09-06	Rumania	-	-	-	-	-	-	-	4	-	1	1	1	7	0	2	2	-	-	0	-	-	-	-	-	-	-	-	-	-	-	-	-	-
1339	40731	V7a	HV	CC	HV_CC	1	70.6236	0	Current study	Yes	301	301e	1993-05-19	2	1922-12-31	Poland	-	-	-	-	-	-	-	4	-	1	2	1	7	0	1	5	-	-	5	-	-	-	-	-	-	-	-	-	-	-	-	-	-
1340	40733	J	JT	CG	JT_CG	1	74.6374	1	Current study	Yes	312	312d	1993-05-19	1	1918-12-31	Poland	-	-	-	-	-	-	-	7	-	1	2	2	7	0	2	0	-	-	0	-	-	-	-	-	-	-	-	-	-	-	-	-	-
1341	40736	N1	IW	GG	IW_GG	1	65.739	0	Current study	Yes	319	319d	1993-07-06	1	1927-12-31	Rumania	-	-	-	-	-	-	-	3	-	2	2	2	7	0	2	0	-	-	2	-	-	-	-	-	-	-	-	-	-	-	-	-	-
1342	40737	K	UK	CC	UK_CC	1	73.6016	1	Current study	Yes	323	323d	1993-07-06	1	1920-02-29	Germany	-	-	-	-	-	-	-	3	-	1	2	1	7	0	2	5	-	-	5	-	-	-	-	-	-	-	-	-	-	-	-	-	-
1343	40739	HV	HV	CG	HV_CG	1	52.9231	0	Current study	Yes	341	341d	1993-09-28	1	1940-12-31	Israel	-	-	-	-	-	-	-	4	-	2	2	2	7	0	1	0	-	-	2	-	-	-	-	-	-	-	-	-	-	-	-	-	-
1344	40740	K	UK	GG	UK_GG	1	56.0165	1	Current study	Yes	225	225c	1992-11-28	2	1937-01-31	Rumania	-	-	-	-	-	-	-	3	-	1	2	1	7	0	1	5	-	-	5	-	-	-	-	-	-	-	-	-	-	-	-	-	-
1345	40742	V7a	HV	CC	HV_CC	1	70.1841	0	Current study	Yes	226	226d	1992-12-10	1	1922-12-31	Israel	-	-	-	-	-	-	-	3	-	1	2	2	7	0	1	5	-	-	5	-	-	-	-	-	-	-	-	-	-	-	-	-	-
1346	40745	K	UK	CC	UK_CC	1	48.1071	0	Current study	Yes	227	227c	1992-12-10	1	1944-12-31	Russia	-	-	-	-	-	-	-	3	-	2	2	2	7	0	2	2	-	-	5	-	-	-	-	-	-	-	-	-	-	-	-	-	-
1347	40747	K	UK	CC	UK_CC	1	74.217	0	Current study	Yes	228	228c	1992-12-17	1	1918-12-31	Hungary	-	-	-	-	-	-	-	4	-	1	2	2	7	0	1	5	-	-	5	-	-	-	-	-	-	-	-	-	-	-	-	-	-
1348	40755	H	HV	CC	HV_CC	1	60.2033	1	Current study	Yes	230	230d	1992-12-30	1	1932-12-31	Israel	-	-	-	-	-	-	-	-	-	-	1	1	7	0	1	5	-	-	5	-	-	-	-	-	-	-	-	-	-	-	-	-	-
1349	40756	H	HV	CG	HV_CG	1	65.2225	0	Current study	Yes	46	46e	1992-12-30	1	1927-12-31	Hungary	-	-	-	-	-	-	-	3	-	1	1	1	7	0	2	5	-	-	5	-	-	-	-	-	-	-	-	-	-	-	-	-	-
1350	40758	K	UK	CG	UK_CG	1	50.5632	0	Current study	Yes	232	232c	1993-01-05	1	1942-08-16	Germany	-	-	-	-	-	-	-	4	-	1	2	1	7	0	1	5	-	-	2	-	-	-	-	-	-	-	-	-	-	-	-	-	-
1351	40764	HV	HV	CG	HV_CG	1	43.1731	1	Current study	Yes	233	233c	1993-01-09	1	1949-12-31	Israel	-	-	-	-	-	-	-	3	-	1	2	1	7	0	2	2	-	-	5	-	-	-	-	-	-	-	-	-	-	-	-	-	-
1352	40766	H	HV	CG	HV_CG	1	50.2033	1	Current study	Yes	234	234d	1992-01-12	1	1941-12-31	Rumania	-	-	-	-	-	-	-	4	-	1	2	1	7	0	2	5	-	-	5	-	-	-	-	-	-	-	-	-	-	-	-	-	-
1353	40772	K	UK	CC	UK_CC	1	60.7335	1	Current study	Yes	222	222e	1993-01-13	1	1932-07-05	Israel	-	-	-	-	-	-	-	6	-	1	2	2	7	0	1	5	-	-	5	-	-	-	-	-	-	-	-	-	-	-	-	-	-
1354	40773	K	UK	CC	UK_CC	1	47.3159	0	Current study	Yes	201	201e	1993-02-25	-	1945-12-31	Israel	-	-	-	-	-	-	-	4	-	2	2	2	7	0	-	5	-	-	5	-	-	-	-	-	-	-	-	-	-	-	-	-	-
1355	40774	K	UK	CG	UK_CG	1	70.2967	0	Current study	Yes	229	229d	1993-01-20	1	1922-12-31	Russia	-	-	-	-	-	-	-	6	-	1	1	1	7	0	1	5	-	-	5	-	-	-	-	-	-	-	-	-	-	-	-	-	-
1356	40776	J	JT	CC	JT_CC	1	45.9231	1	Current study	Yes	235	235d	1993-01-28	1	1947-04-24	Rumania	-	-	-	-	-	-	-	4	-	1	1	1	7	0	1	5	-	-	5	-	-	-	-	-	-	-	-	-	-	-	-	-	-
1357	40778	J	JT	CC	JT_CC	1	69.3297	0	Current study	Yes	236	236d	1993-02-02	-	1923-12-31	Poland	-	-	-	-	-	-	-	3	-	1	1	1	7	0	1	5	-	-	5	-	-	-	-	-	-	-	-	-	-	-	-	-	-
1358	40782	H	HV	CC	HV_CC	1	65.3544	0	Current study	Yes	238	238b	1993-02-16	2	1927-12-31	Rumania	-	-	-	-	-	-	-	3	-	2	2	2	7	0	2	5	-	-	5	-	-	-	-	-	-	-	-	-	-	-	-	-	-
1359	40785	K	UK	CC	UK_CC	1	66.3599	1	Current study	Yes	239	239c	1993-02-17	-	1926-12-31	Israel	-	-	-	-	-	-	-	4	-	2	2	1	7	0	-	5	-	-	5	-	-	-	-	-	-	-	-	-	-	-	-	-	-
1360	40791	HV5	HV	CG	HV_CG	1	68.3984	1	Current study	Yes	240	240d	1993-03-01	1	1924-12-31	Israel	-	-	-	-	-	-	-	4	-	1	2	1	7	0	2	5	-	-	5	-	-	-	-	-	-	-	-	-	-	-	-	-	-
1361	40793	K	UK	CG	UK_CG	1	71.6538	1	Current study	Yes	245	245c	1993-05-29	1	1921-12-31	Rumania	-	-	-	-	-	-	-	6	-	1	2	2	7	0	2	0	-	-	0	-	-	-	-	-	-	-	-	-	-	-	-	-	-
1362	40798	H6a	HV	CG	HV_CG	1	55.5577	1	Current study	Yes	241	241c	1993-05-14	1	1937-12-31	Rumania	-	-	-	-	-	-	-	4	-	1	2	1	7	0	2	5	-	-	5	-	-	-	-	-	-	-	-	-	-	-	-	-	-
1363	40799	HV	HV	CG	HV_CG	1	65.5934	1	Current study	Yes	246	246c	1993-05-14	1	1927-12-31	Israel	-	-	-	-	-	-	-	6	-	1	2	2	7	0	1	5	-	-	5	-	-	-	-	-	-	-	-	-	-	-	-	-	-
1364	40800	H	HV	CG	HV_CG	1	67.6071	1	Current study	Yes	247	247c	1993-05-17	1	1925-12-31	Canada	-	-	-	-	-	-	-	6	-	1	2	1	1	7	2	5	-	-	5	-	-	-	-	-	-	-	-	-	-	-	-	-	-
1365	40801	K	UK	CC	UK_CC	1	78.6648	0	Current study	Yes	242	242d	1993-05-24	2	1914-12-31	Austria	-	-	-	-	-	-	-	4	-	1	2	2	7	0	1	2	-	-	0	-	-	-	-	-	-	-	-	-	-	-	-	-	-
1366	40805	K	UK	CG	UK_CG	1	62.6319	0	Current study	Yes	243	243d	1993-06-01	1	1930-12-31	Israel	-	-	-	-	-	-	-	6	-	1	2	2	7	0	2	2	-	-	0	-	-	-	-	-	-	-	-	-	-	-	-	-	-
1367	40808	K	UK	CG	UK_CG	1	72.7115	0	Current study	Yes	249	249c	1993-06-18	1	1920-12-31	Rumania	-	-	-	-	-	-	-	3	-	2	2	2	7	0	2	0	-	-	2	-	-	-	-	-	-	-	-	-	-	-	-	-	-
1368	40815	HV5	HV	CC	HV_CC	1	44.6456	1	Current study	Yes	250	250dc	1993-06-29	1	1948-12-31	Israel	-	-	-	-	-	-	-	4	-	1	1	1	7	0	2	2	-	-	0	-	-	-	-	-	-	-	-	-	-	-	-	-	-
1369	40816	J	JT	CC	JT_CC	1	66.3654	1	Current study	Yes	251	251d	1993-07-06	1	1927-05-17	Rumania	-	-	-	-	-	-	-	6	-	1	2	1	7	0	2	0	-	-	2	-	-	-	-	-	-	-	-	-	-	-	-	-	-
1370	40821	K	UK	CC	UK_CC	1	67.8214	1	Current study	Yes	252	252c	1993-08-03	1	1925-12-31	Poland	-	-	-	-	-	-	-	-	-	1	2	1	1	7	1	0	-	-	0	-	-	-	-	-	-	-	-	-	-	-	-	-	-
1371	40822	H5a	HV	CC	HV_CC	1	66.8571	1	Current study	Yes	253	253c	1993-08-17	1	1926-12-31	Rumania	-	-	-	-	-	-	-	7	-	1	2	2	7	0	1	5	-	-	0	-	-	-	-	-	-	-	-	-	-	-	-	-	-
1372	40823	HV5	HV	CC	HV_CC	1	63.8462	1	Current study	Yes	254	254c	1993-08-17	1	1929-12-31	Israel	-	-	-	-	-	-	-	-	-	1	2	1	7	0	1	0	-	-	0	-	-	-	-	-	-	-	-	-	-	-	-	-	-
1373	41000	N9a3	IW	CC	IW_CC	1	69.6264	0	Current study	Yes	126	126d	1993-05-21	1	1923-12-31	Latvia	-	-	-	-	-	-	-	4	-	1	2	2	7	0	2	5	-	-	5	-	-	-	-	-	-	-	-	-	-	-	-	-	-
1374	41001	K	UK	CG	UK_CG	1	59.5907	1	Current study	Yes	310	310f	1993-05-21	1	1933-12-31	Rumania	-	-	-	-	-	-	-	7	-	1	1	1	7	0	1	2	-	-	0	-	-	-	-	-	-	-	-	-	-	-	-	-	-
1375	41002	H	HV	CG	HV_CG	1	51.5632	0	Current study	Yes	129	129c	1993-05-21	1	1941-12-31	Poland	-	-	-	-	-	-	-	4	-	1	1	1	7	0	1	2	-	-	0	-	-	-	-	-	-	-	-	-	-	-	-	-	-
1376	41004	K	UK	CC	UK_CC	1	59.5989	1	Current study	Yes	314	314c	1993-05-24	1	1933-12-31	Poland	-	-	-	-	-	-	-	3	-	1	2	2	7	0	1	2	-	-	0	-	-	-	-	-	-	-	-	-	-	-	-	-	-
1377	41005	H5a	HV	CG	HV_CG	1	57.9698	1	Current study	Yes	315	315c	1993-05-25	1	1935-08-17	Russia	-	-	-	-	-	-	-	6	-	1	2	2	7	0	2	2	-	-	0	-	-	-	-	-	-	-	-	-	-	-	-	-	-
1378	41014	HV	HV	CC	HV_CC	1	50.294	0	Current study	Yes	316	316c	1993-06-27	-	1943-05-14	Rumania	-	-	-	-	-	-	-	7	-	1	2	2	7	0	2	0	-	-	0	-	-	-	-	-	-	-	-	-	-	-	-	-	-
1379	41015	I	IW	CG	IW_CG	1	46.5659	0	Current study	Yes	130	130c	1993-05-28	1	1946-12-31	Lithuania	-	-	-	-	-	-	-	7	-	1	2	1	7	0	1	0	-	-	2	-	-	-	-	-	-	-	-	-	-	-	-	-	-
1380	41020	K	UK	CC	UK_CC	1	49.5879	1	Current study	Yes	317	317d	1993-06-01	1	1943-12-31	Holland	-	-	-	-	-	-	-	6	-	1	2	2	7	0	2	0	-	-	0	-	-	-	-	-	-	-	-	-	-	-	-	-	-
1381	41030	K	UK	GG	UK_GG	1	67.6868	0	Current study	Yes	320	320d	1993-06-15	1	1925-12-31	Israel	-	-	-	-	-	-	-	6	-	1	2	2	7	0	1	0	-	-	2	-	-	-	-	-	-	-	-	-	-	-	-	-	-
1382	41031	N1	IW	CG	IW_CG	1	74.2967	1	Current study	Yes	321	321c	1993-07-15	1	1919-06-30	Poland	-	-	-	-	-	-	-	7	-	1	2	2	7	0	1	0	-	-	2	-	-	-	-	-	-	-	-	-	-	-	-	-	-
1383	41035	T2	JT	CC	JT_CC	1	61.1099	1	Current study	Yes	318	318d	1993-06-19	1	1932-07-25	Israel	-	-	-	-	-	-	-	7	-	1	1	1	7	0	2	2	-	-	0	-	-	-	-	-	-	-	-	-	-	-	-	-	-
1384	41037	H	HV	CG	HV_CG	1	72.739	0	Current study	Yes	324	324c	1993-06-28	1	1920-12-31	Israel	-	-	-	-	-	-	-	3	-	-	2	2	7	0	1	0	-	-	2	-	-	-	-	-	-	-	-	-	-	-	-	-	-
1385	41038	K	UK	CG	UK_CG	1	61.7033	0	Current study	Yes	131	131c	1993-06-28	1	1931-12-31	Poland	-	-	-	-	-	-	-	4	-	2	2	1	7	0	2	0	-	-	0	-	-	-	-	-	-	-	-	-	-	-	-	-	-
1386	41040	K	UK	CC	UK_CC	1	47.4835	1	Current study	Yes	322	322dc	1993-07-01	1	1946-03-06	Israel	-	-	-	-	-	-	-	4	-	1	2	2	7	0	1	2	-	-	0	-	-	-	-	-	-	-	-	-	-	-	-	-	-
1387	41042	T1a1	JT	CC	JT_CC	1	52.7115	1	Current study	Yes	325	325c	1993-07-13	1	1940-12-31	Israel	-	-	-	-	-	-	-	6	-	1	2	2	7	0	1	2	-	-	0	-	-	-	-	-	-	-	-	-	-	-	-	-	-
1388	41045	H5a	HV	CC	HV_CC	1	66.3462	0	Current study	Yes	327	327d	1993-07-15	1	1927-06-02	Poland	-	-	-	-	-	-	-	3	-	1	2	1	7	0	1	0	-	-	0	-	-	-	-	-	-	-	-	-	-	-	-	-	-
1389	41049	H	HV	CC	HV_CC	1	64.7637	1	Current study	Yes	326	326c	1993-07-17	2	1928-12-31	Rumania	-	-	-	-	-	-	-	1	-	1	2	1	7	0	2	0	-	-	0	-	-	-	-	-	-	-	-	-	-	-	-	-	-
1390	41050	T2	JT	CC	JT_CC	1	49.7225	0	Current study	Yes	132	132c	1993-07-20	1	1943-12-31	Italy	-	-	-	-	-	-	-	6	-	1	2	2	7	0	1	2	-	-	0	-	-	-	-	-	-	-	-	-	-	-	-	-	-
1391	41053	H	HV	CC	HV_CC	1	75.4313	0	Current study	Yes	328	328c	1993-09-05	1	1918-07-04	Ukraine	-	-	-	-	-	-	-	4	-	1	2	2	7	0	1	2	-	-	0	-	-	-	-	-	-	-	-	-	-	-	-	-	-
1392	41056	K	UK	CC	UK_CC	1	62.7885	0	Current study	Yes	329	329c	1993-07-28	1	1930-12-31	Russia	-	-	-	-	-	-	-	6	-	1	2	2	7	0	2	2	-	-	0	-	-	-	-	-	-	-	-	-	-	-	-	-	-
1393	41059	T1a1	JT	CC	JT_CC	1	47	0	Current study	Yes	133	133c	1993-07-30	1	1946-09-27	Rumania	-	-	-	-	-	-	-	-	-	1	1	1	7	0	1	2	-	-	0	-	-	-	-	-	-	-	-	-	-	-	-	-	-
1394	41063	H	HV	CC	HV_CC	1	65.4148	1	Current study	Yes	330	330d	1993-08-09	1	1928-05-31	Germany	-	-	-	-	-	-	-	3	-	1	2	1	1	#VALUE!	2	5	-	-	0	-	-	-	-	-	-	-	-	-	-	-	-	-	-
1395	41066	J	JT	CC	JT_CC	1	68.728	1	Current study	Yes	332	332c	1993-08-10	1	1925-02-11	Ukraine	-	-	-	-	-	-	-	6	-	1	2	2	7	0	1	2	-	-	0	-	-	-	-	-	-	-	-	-	-	-	-	-	-
1396	41069	H	HV	CG	HV_CG	1	69.8544	0	Current study	Yes	333	333c	1993-08-12	1	1923-12-31	Argentina	-	-	-	-	-	-	-	3	-	1	2	2	7	0	1	2	-	-	0	-	-	-	-	-	-	-	-	-	-	-	-	-	-
1397	41070	X2bd	IW	CC	IW_CC	1	73.8681	0	Current study	Yes	334	334c	1993-08-12	1	1919-12-31	Israel	-	-	-	-	-	-	-	3	-	1	2	2	7	0	1	0	-	-	0	-	-	-	-	-	-	-	-	-	-	-	-	-	-
1398	41073	K	UK	CG	UK_CG	1	56.8269	0	Current study	Yes	335	335d	1993-08-19	1	1936-12-31	France	-	-	-	-	-	-	-	3	-	2	2	2	7	0	2	2	-	-	0	-	-	-	-	-	-	-	-	-	-	-	-	-	-
1399	41082	H	HV	CG	HV_CG	1	81.9753	1	Current study	Yes	248	248d	1993-09-10	1	1911-12-31	Poland	-	-	-	-	-	-	-	7	-	1	2	2	7	0	2	0	-	-	2	-	-	-	-	-	-	-	-	-	-	-	-	-	-
1400	41083	H	HV	CG	HV_CG	1	61.1429	1	Current study	Yes	337	337d	1993-09-10	1	1932-10-04	Rumania	-	-	-	-	-	-	-	6	-	1	2	1	7	0	2	2	-	-	0	-	-	-	-	-	-	-	-	-	-	-	-	-	-
1401	41089	T2	JT	CC	JT_CC	1	72.956	1	Current study	Yes	97	97d	1993-09-15	1	1920-12-31	Rumania	-	-	-	-	-	-	-	3	-	1	1	1	7	0	1	0	-	-	0	-	-	-	-	-	-	-	-	-	-	-	-	-	-
1402	41090	K	UK	GG	UK_GG	1	63.7335	1	Current study	Yes	331	331d	1993-09-16	1	1930-03-12	Austria	-	-	-	-	-	-	-	4	-	1	1	1	-	0	2	0	-	-	2	-	-	-	-	-	-	-	-	-	-	-	-	-	-
1403	41094	H	HV	CC	HV_CC	1	83.0357	1	Current study	Yes	340	340c	1993-10-01	1	1910-12-31	Poland	-	-	-	-	-	-	-	3	-	2	2	1	7	0	2	0	-	-	0	-	-	-	-	-	-	-	-	-	-	-	-	-	-
1404	41098	H	HV	CC	HV_CC	1	67.9753	0	Current study	Yes	342	342c	1993-09-28	1	1925-12-31	Israel	-	-	-	-	-	-	-	4	-	1	2	2	7	0	2	0	-	-	0	-	-	-	-	-	-	-	-	-	-	-	-	-	-
1405	41101	V7a	HV	CC	HV_CC	1	52.8791	1	Current study	Yes	135	135e	1993-10-08	1	1941-01-26	Rumania	-	-	-	-	-	-	-	3	-	1	1	1	7	0	1	2	-	-	0	-	-	-	-	-	-	-	-	-	-	-	-	-	-
1406	41103	HV0a	HV	CG	HV_CG	1	59.022	1	Current study	Yes	343	343d	1993-10-08	1	1934-12-13	Israel	-	-	-	-	-	-	-	6	-	1	2	1	7	0	2	0	-	-	0	-	-	-	-	-	-	-	-	-	-	-	-	-	-
1407	41107	K	UK	CC	UK_CC	1	54.1758	0	Current study	Yes	344	344c	1993-10-07	1	1939-10-11	Rumania	-	-	-	-	-	-	-	6	-	1	2	2	7	0	1	0	-	-	2	-	-	-	-	-	-	-	-	-	-	-	-	-	-
1408	41109	HV	HV	CC	HV_CC	1	71.6978	1	Current study	Yes	345	345d	1993-11-22	1	1922-06-10	Rumania	-	-	-	-	-	-	-	3	-	1	2	2	7	0	2	0	-	-	0	-	-	-	-	-	-	-	-	-	-	-	-	-	-
1409	41111	H	HV	CC	HV_CC	1	63.0907	0	Current study	Yes	347	347c	1993-10-25	1	1930-12-10	Germany	-	-	-	-	-	-	-	6	-	1	2	2	7	0	1	2	-	-	0	-	-	-	-	-	-	-	-	-	-	-	-	-	-
1410	41114	H	HV	CG	HV_CG	1	63.0522	0	Current study	Yes	349	349d	1993-11-01	1	1930-12-31	Israel	-	-	-	-	-	-	-	4	-	1	2	2	7	0	2	0	-	-	0	-	-	-	-	-	-	-	-	-	-	-	-	-	-
1411	41116	K	UK	CC	UK_CC	1	68.0687	1	Current study	Yes	259	259c	1993-11-01	-	1925-12-31	Rumania	-	-	-	-	-	-	-	3	-	2	2	2	7	0	2	2	-	-	0	-	-	-	-	-	-	-	-	-	-	-	-	-	-
1412	41117	H	HV	CC	HV_CC	1	70.0879	1	Current study	Yes	350	350c	1993-11-05	2	1923-12-31	Israel	-	-	-	-	-	-	-	3	-	1	2	1	7	0	1	2	-	-	0	-	-	-	-	-	-	-	-	-	-	-	-	-	-
1413	41120	H6a	HV	CC	HV_CC	1	53.0495	1	Current study	Yes	351	351c	1993-11-13	1	1940-12-31	Russia	-	-	-	-	-	-	-	3	-	1	2	1	7	0	1	2	-	-	0	-	-	-	-	-	-	-	-	-	-	-	-	-	-
1414	41122	K	UK	CC	UK_CC	1	78.1016	1	Current study	Yes	352	352c	1993-11-22	1	1916-01-22	Rumania	-	-	-	-	-	-	-	8	-	1	2	2	7	0	2	2	-	-	0	-	-	-	-	-	-	-	-	-	-	-	-	-	-
1415	41124	W3a1	IW	CC	IW_CC	1	72.4258	0	Current study	Yes	353	353d	1994-01-18	1	1921-11-14	Poland	-	-	-	-	-	-	-	4	-	1	2	1	7	0	2	0	-	-	0	-	-	-	-	-	-	-	-	-	-	-	-	-	-
1416	41131	J	JT	CG	JT_CG	1	45.6236	1	Current study	Yes	265	265cc	1994-01-27	1	1948-08-09	Israel	-	-	-	-	-	-	-	6	-	1	2	2	7	0	1	2	-	-	0	-	-	-	-	-	-	-	-	-	-	-	-	-	-
1417	41133	H	HV	CG	HV_CG	1	46.8104	1	Current study	Yes	354	354d	1993-11-22	1	1947-03-30	Poland	-	-	-	-	-	-	-	6	-	1	2	1	7	0	2	2	-	-	0	-	-	-	-	-	-	-	-	-	-	-	-	-	-
1418	41134	N1	IW	CC	IW_CC	1	71.0632	1	Current study	Yes	260	260c	1993-11-22	1	1923-01-27	Poland	-	-	-	-	-	-	-	6	-	1	2	1	1	6	1	0	-	-	0	-	-	-	-	-	-	-	-	-	-	-	-	-	-
1419	41135	H	HV	CC	HV_CC	1	72.2418	0	Current study	Yes	266	266c	1994-02-08	1	1922-02-10	Poland	-	-	-	-	-	-	-	3	-	2	2	2	7	0	1	0	-	-	0	-	-	-	-	-	-	-	-	-	-	-	-	-	-
1420	41141	K	UK	CC	UK_CC	1	56.0962	0	Current study	Yes	136	136c	1993-11-26	1	1937-12-31	Rumania	-	-	-	-	-	-	-	3	-	1	1	1	7	0	2	0	-	-	0	-	-	-	-	-	-	-	-	-	-	-	-	-	-
1421	41145	HV5	HV	CG	HV_CG	1	56.1099	1	Current study	Yes	355	355c	1993-12-01	1	1937-12-31	Ukraine	-	-	-	-	-	-	-	6	-	1	1	1	7	0	2	0	-	-	2	-	-	-	-	-	-	-	-	-	-	-	-	-	-
1422	41151	U3a	UK	CC	UK_CC	1	75.2005	0	Current study	Yes	357	357d	1993-12-10	1	1918-12-31	Hungary	-	-	-	-	-	-	-	4	-	1	2	2	7	0	1	0	-	-	0	-	-	-	-	-	-	-	-	-	-	-	-	-	-
1423	41155	H	HV	CG	HV_CG	1	56.1648	0	Current study	Yes	359	359c	1993-12-21	1	1937-12-31	Russia	-	-	-	-	-	-	-	4	-	1	2	2	7	0	2	0	-	-	0	-	-	-	-	-	-	-	-	-	-	-	-	-	-
1424	41157	K	UK	CC	UK_CC	1	57.6648	1	Current study	Yes	358	358d	1993-12-29	1	1936-07-11	Russia	-	-	-	-	-	-	-	4	-	1	2	2	7	0	2	0	-	-	0	-	-	-	-	-	-	-	-	-	-	-	-	-	-
1425	41160	V7a	HV	CC	HV_CC	1	59.206	1	Current study	Yes	360	360d	1994-01-01	1	1934-12-31	Israel	-	-	-	-	-	-	-	8	-	1	1	1	7	0	2	0	-	-	2	-	-	-	-	-	-	-	-	-	-	-	-	-	-
1426	41161	H	HV	CC	HV_CC	1	42.1566	1	Current study	Yes	361	361c	1994-01-04	1	1951-12-31	Israel	-	-	-	-	-	-	-	8	-	-	1	1	7	0	2	0	-	-	0	-	-	-	-	-	-	-	-	-	-	-	-	-	-
1427	41165	H	HV	CC	HV_CC	1	65.5302	1	Current study	Yes	362	362e	1994-01-07	1	1928-09-17	Rumania	-	-	-	-	-	-	-	3	-	1	2	2	7	0	1	0	-	-	0	-	-	-	-	-	-	-	-	-	-	-	-	-	-
1428	41169	J1c1	JT	CG	JT_CG	1	71.1099	0	Current study	Yes	263	263c	1994-01-25	1	1923-03-15	Poland	-	-	-	-	-	-	-	3	-	2	2	2	7	0	1	2	-	-	0	-	-	-	-	-	-	-	-	-	-	-	-	-	-
1429	41173	T2	JT	CC	JT_CC	1	47.1978	0	Current study	Yes	363	363c	1994-01-13	1	1946-12-31	Israel	-	-	-	-	-	-	-	4	-	1	2	2	7	0	1	2	-	-	2	-	-	-	-	-	-	-	-	-	-	-	-	-	-
1430	41177	J	JT	CC	JT_CC	1	61.5577	1	Current study	Yes	367	367c	1993-02-03	1	1931-09-30	Ukraine	-	-	-	-	-	-	-	7	-	1	2	1	7	0	1	2	-	-	0	-	-	-	-	-	-	-	-	-	-	-	-	-	-
1431	41179	HV0a	HV	CG	HV_CG	1	72.3324	0	Current study	Yes	366	366c	1994-01-31	1	1921-12-31	Czechoslovakia	-	-	-	-	-	-	-	3	-	1	2	2	7	0	1	5	-	-	5	-	-	-	-	-	-	-	-	-	-	-	-	-	-
1432	41182	HV	HV	CC	HV_CC	1	56.544	0	Current study	Yes	364	364c	1994-01-20	1	1937-09-14	Israel	-	-	-	-	-	-	-	6	-	1	2	2	7	0	1	2	-	-	0	-	-	-	-	-	-	-	-	-	-	-	-	-	-
1433	41187	U8b1b	UK	CC	UK_CC	1	51.1621	0	Current study	Yes	348	348d	1994-02-14	2	1943-02-19	Rumania	-	-	-	-	-	-	-	3	-	1	2	2	7	0	2	2	-	-	0	-	-	-	-	-	-	-	-	-	-	-	-	-	-
1434	41190	K	UK	CG	UK_CG	1	64.9038	1	Current study	Yes	138	138c	1994-02-08	1	1929-06-04	Rumania	-	-	-	-	-	-	-	6	-	1	2	1	7	0	2	0	-	-	0	-	-	-	-	-	-	-	-	-	-	-	-	-	-
1435	41195	N1	IW	CG	IW_CG	1	72.8269	1	Current study	Yes	370	370c	1994-02-10	1	1921-07-14	Poland	-	-	-	-	-	-	-	2	-	1	2	1	7	7	2	0	-	-	0	-	-	-	-	-	-	-	-	-	-	-	-	-	-
1436	41196	U234789	UK	CG	UK_CG	1	51.294	1	Current study	Yes	369	369c	1993-02-12	1	1941-12-31	Rumania	-	-	-	-	-	-	-	7	-	1	2	1	7	0	1	0	-	-	0	-	-	-	-	-	-	-	-	-	-	-	-	-	-
1437	41198	K	UK	CC	UK_CC	1	58.4698	1	Current study	Yes	368	368c	1994-02-15	1	1935-11-09	Israel	-	-	-	-	-	-	-	7	-	1	1	1	7	0	2	0	-	-	0	-	-	-	-	-	-	-	-	-	-	-	-	-	-
1438	41202	H	HV	CG	HV_CG	1	73.7418	0	Current study	Yes	365	365d	1994-02-23	1	1920-08-28	Russia	-	-	-	-	-	-	-	8	-	1	2	2	7	0	2	0	-	-	2	-	-	-	-	-	-	-	-	-	-	-	-	-	-
1439	41209	H	HV	CG	HV_CG	1	64.4643	1	Current study	Yes	372	372d	1994-03-30	1	1929-12-31	Israel	-	-	-	-	-	-	-	7	-	1	2	1	7	0	2	2	-	-	0	-	-	-	-	-	-	-	-	-	-	-	-	-	-
1440	41210	N1	IW	CC	IW_CC	1	63.2198	1	Current study	Yes	374	374c	1994-05-02	1	1931-05-01	Israel	-	-	-	-	-	-	-	4	-	1	2	2	7	0	2	0	-	-	0	-	-	-	-	-	-	-	-	-	-	-	-	-	-
1441	41214	H6a	HV	CG	HV_CG	1	76.5302	1	Current study	Yes	373	373c	1994-04-08	1	1917-12-31	Poland	-	-	-	-	-	-	-	3	-	1	2	2	7	0	1	0	-	-	0	-	-	-	-	-	-	-	-	-	-	-	-	-	-
1442	41216	H	HV	CG	HV_CG	1	40.1511	0	Current study	Yes	273	273c	1994-05-05	1	1954-04-30	Russia	-	-	-	-	-	-	-	8	-	1	1	1	7	0	2	2	-	-	0	-	-	-	-	-	-	-	-	-	-	-	-	-	-
1443	41220	J	JT	CG	JT_CG	1	69.2995	1	Current study	Yes	276	276c	1994-05-10	1	1925-04-17	Rumania	-	-	-	-	-	-	-	2	-	1	2	1	7	0	2	5	-	-	5	-	-	-	-	-	-	-	-	-	-	-	-	-	-
1444	41221	N1	IW	CC	IW_CC	1	70.6044	1	Current study	Yes	277	277c	1994-05-12	1	1923-12-31	Poland	-	-	-	-	-	-	-	4	-	1	2	1	7	0	1	2	-	-	0	-	-	-	-	-	-	-	-	-	-	-	-	-	-
1445	41226	K	UK	CG	UK_CG	1	64.8544	0	Current study	Yes	255	255d	1993-08-19	2	1928-12-31	Germany	-	-	-	-	-	-	-	4	-	1	2	2	7	0	1	0	-	-	0	-	-	-	-	-	-	-	-	-	-	-	-	-	-
1446	41229	HV0a	HV	CC	HV_CC	1	52.8462	1	Current study	Yes	256	256c	1993-08-31	1	1940-12-31	Israel	-	-	-	-	-	-	-	-	-	1	1	1	7	0	1	0	-	-	0	-	-	-	-	-	-	-	-	-	-	-	-	-	-
1447	41233	U234789	UK	CG	UK_CG	1	58.8929	0	Current study	Yes	257	257c	1993-09-09	-	1934-12-31	Russia	-	-	-	-	-	-	-	6	-	1	2	1	-	0	1	5	-	-	5	-	-	-	-	-	-	-	-	-	-	-	-	-	-
1448	41236	K	UK	CC	UK_CC	1	46.8352	0	Current study	Yes	339	339dd	1993-09-03	1	1946-12-31	Israel	-	-	-	-	-	-	-	-	-	2	2	2	7	0	1	2	-	-	0	-	-	-	-	-	-	-	-	-	-	-	-	-	-
1449	41240	V7a	HV	CG	HV_CG	1	48.1374	1	Current study	Yes	261	261c	1993-12-21	1	1945-12-31	Rumania	-	-	-	-	-	-	-	7	-	1	2	1	7	0	1	0	-	-	2	-	-	-	-	-	-	-	-	-	-	-	-	-	-
1450	41242	H	HV	CC	HV_CC	1	75.294	0	Current study	Yes	262	262d	1994-01-13	1	1918-12-31	Rumania	-	-	-	-	-	-	-	3	-	1	2	2	7	0	2	0	-	-	2	-	-	-	-	-	-	-	-	-	-	-	-	-	-
1451	41248	K	UK	GG	UK_GG	1	74.4231	0	Current study	Yes	268	268c	1994-03-02	1	1919-12-31	Germany	-	-	-	-	-	-	-	4	-	1	2	2	7	0	2	0	-	-	0	-	-	-	-	-	-	-	-	-	-	-	-	-	-
1452	41249	W3a1	IW	CG	IW_CG	1	63.3846	0	Current study	Yes	267	267c	1994-03-02	1	1930-12-31	Russia	-	-	-	-	-	-	-	6	-	1	2	1	7	0	1	0	-	-	0	-	-	-	-	-	-	-	-	-	-	-	-	-	-
1453	41254	HV0a	HV	CG	HV_CG	1	66.5989	1	Current study	Yes	274	274e	1994-04-18	1	1927-12-04	Poland	-	-	-	-	-	-	-	4	-	1	2	1	7	0	1	5	-	-	5	-	-	-	-	-	-	-	-	-	-	-	-	-	-
1454	41259	J	JT	CC	JT_CC	1	57.9863	0	Current study	Yes	270	270d	1994-03-23	1	1936-06-08	Israel	-	-	-	-	-	-	-	7	-	1	2	2	7	0	1	5	-	-	5	-	-	-	-	-	-	-	-	-	-	-	-	-	-
1455	41260	N1	IW	CG	IW_CG	1	38.6951	0	Current study	Yes	356	356ec	1994-03-23	1	1955-08-30	Israel	-	-	-	-	-	-	-	7	-	1	2	2	7	0	2	0	-	-	2	-	-	-	-	-	-	-	-	-	-	-	-	-	-
1456	41261	K	UK	CG	UK_CG	1	66.4588	1	Current study	Yes	271	271d	1994-03-25	1	1927-12-31	Rumania	-	-	-	-	-	-	-	6	-	1	2	2	7	0	1	0	-	-	0	-	-	-	-	-	-	-	-	-	-	-	-	-	-
1457	41264	K	UK	CC	UK_CC	1	71.489	1	Current study	Yes	275	275c	1994-03-30	1	1922-12-31	Poland	-	-	-	-	-	-	-	3	-	1	1	1	7	0	1	5	-	-	5	-	-	-	-	-	-	-	-	-	-	-	-	-	-
1458	41265	H	HV	CC	HV_CC	1	64.489	0	Current study	Yes	269	269c	1994-04-08	1	1929-12-31	Israel	-	-	-	-	-	-	-	6	-	1	2	2	7	0	2	0	-	-	0	-	-	-	-	-	-	-	-	-	-	-	-	-	-
1459	41267	HV	HV	CC	HV_CC	1	69.6126	1	Current study	Yes	278	278c	1994-05-17	1	1924-12-31	Germany	-	-	-	-	-	-	-	7	-	1	2	1	7	0	2	0	-	-	0	-	-	-	-	-	-	-	-	-	-	-	-	-	-
1460	41269	N1	IW	CC	IW_CC	1	60.5824	0	Current study	Yes	279	279c	1994-05-17	1	1933-12-31	Russia	-	-	-	-	-	-	-	6	-	1	2	2	7	0	2	2	-	-	0	-	-	-	-	-	-	-	-	-	-	-	-	-	-
1461	41270	K	UK	CC	UK_CC	1	71.0055	0	Current study	Yes	272	272c	1994-08-18	1	1923-11-13	Germany	-	-	-	-	-	-	-	4	-	1	2	2	7	0	1	2	-	-	0	-	-	-	-	-	-	-	-	-	-	-	-	-	-
1462	41275	K	UK	CC	UK_CC	1	53.6044	1	Current study	Yes	280	280c	1994-06-03	1	1940-12-31	Israel	-	-	-	-	-	-	-	4	-	1	1	1	7	0	1	2	-	-	0	-	-	-	-	-	-	-	-	-	-	-	-	-	-
1463	41280	H	HV	CC	HV_CC	1	50.6154	0	Current study	Yes	282	282c	1994-06-10	1	1943-12-31	Israel	-	-	-	-	-	-	-	4	-	1	2	2	7	0	1	0	-	-	0	-	-	-	-	-	-	-	-	-	-	-	-	-	-
1464	41282	K	UK	CC	UK_CC	1	62.6731	1	Current study	Yes	283	283d	1994-06-16	1	1931-12-31	Israel	-	-	-	-	-	-	-	-	-	1	2	1	7	0	1	2	-	-	0	-	-	-	-	-	-	-	-	-	-	-	-	-	-
1465	41286	H	HV	CC	HV_CC	1	56.7885	1	Current study	Yes	284	284a	1994-08-05	1	1937-12-31	USA	-	-	-	-	-	-	-	7	-	1	2	2	7	0	1	5	-	-	5	-	-	-	-	-	-	-	-	-	-	-	-	-	-
1466	41289	K	UK	CC	UK_CC	1	45.8049	0	Current study	Yes	286	286c	1994-08-25	1	1948-12-31	Holland	-	-	-	-	-	-	-	6	-	2	2	2	7	0	2	0	-	-	2	-	-	-	-	-	-	-	-	-	-	-	-	-	-
1467	41290	U1b1	UK	CC	UK_CC	1	38.7885	1	Current study	Yes	285	285c	1994-08-27	1	1955-12-31	Rumania	-	-	-	-	-	-	-	7	-	1	2	2	7	0	2	0	-	-	5	-	-	-	-	-	-	-	-	-	-	-	-	-	-
1468	41302	H11a2a2	HV	CC	HV_CC	1	46.2033	1	Current study	Yes	382	382c	1995-01-17	1	1948-12-31	Israel	-	-	-	-	-	-	-	7	-	1	2	2	7	0	1	0	-	-	5	-	-	-	-	-	-	-	-	-	-	-	-	-	-
1469	41319	HV	HV	CG	HV_CG	1	53.3187	0	Current study	Yes	264	264f	1994-02-04	1	1940-12-16	Israel	-	-	-	-	-	-	-	6	-	1	2	2	7	0	1	0	-	-	0	-	-	-	-	-	-	-	-	-	-	-	-	-	-
1470	41415	K	UK	CC	UK_CC	1	41.9835	0	Current study	Yes	403	403e	1993-11-02	1	1951-12-31	Israel	-	-	-	-	-	-	-	3	-	2	2	2	7	0	2	2	-	-	0	-	-	-	-	-	-	-	-	-	-	-	-	-	-
1471	41421	H	HV	CC	HV_CC	1	39.8434	1	Current study	Yes	401	401c	1993-10-20	1	1954-02-04	Israel	-	-	-	-	-	-	-	6	-	1	1	1	7	0	2	0	-	-	2	-	-	-	-	-	-	-	-	-	-	-	-	-	-
1472	41422	H	HV	CC	HV_CC	1	44.4066	0	Current study	Yes	400	400c	1993-09-24	1	1949-06-23	Israel	-	-	-	-	-	-	-	6	-	1	2	2	7	0	1	0	-	-	2	-	-	-	-	-	-	-	-	-	-	-	-	-	-
1473	41423	K	UK	CC	UK_CC	1	62.7747	0	Current study	Yes	407	407c	1994-07-23	1	1931-12-31	Israel	-	-	-	-	-	-	-	6	-	1	1	1	7	0	2	2	-	-	0	-	-	-	-	-	-	-	-	-	-	-	-	-	-
1474	41513	J	JT	CC	JT_CC	1	52.1813	1	Current study	Yes	408	408c	1994-08-11	1	1942-08-10	Czechoslovakia	-	-	-	-	-	-	-	6	-	1	2	1	7	0	1	2	-	-	0	-	-	-	-	-	-	-	-	-	-	-	-	-	-
1475	41516	N1	IW	CG	IW_CG	1	60.5247	1	Current study	Yes	406	406f	1994-06-25	1	1934-03-01	Israel	-	-	-	-	-	-	-	6	-	1	2	1	7	0	2	0	-	-	0	-	-	-	-	-	-	-	-	-	-	-	-	-	-
1476	41527	N1	IW	CG	IW_CG	1	51.1429	1	Current study	Yes	375	375c	1994-06-28	1	1943-07-10	USA	-	-	-	-	-	-	-	6	-	1	2	1	7	0	2	0	-	-	0	-	-	-	-	-	-	-	-	-	-	-	-	-	-
1477	41533	N1	IW	CG	IW_CG	1	47.8352	1	Current study	Yes	377	377c	1994-09-02	1	1946-12-31	UK	-	-	-	-	-	-	-	6	-	1	2	2	7	0	2	2	-	-	0	-	-	-	-	-	-	-	-	-	-	-	-	-	-
[truncated: 56 more columns]

## Sheet: C
		Average	Average	Average
		AGE	BMI	Waist–hip ratio
	Male (N=204)	62.5	28.1	1.019
	Female (N=195)	63.1	31.6	1.007
